# Supplementary material for: DNA extraction and amplicon production strategies deeply inf luence the outcome of gut mycobiome studies
Source: Sci Rep. 2019 Jun 27;9:9328. doi: 10.1038/s41598-019-44974-x (PMC6597572; doi:10.1038/s41598-019-44974-x)
Supplement: Supplementary file 2 — Supplementary Table S1 [file 41598_2019_44974_MOESM2_ESM.xlsx]

## Sheet: Key
DNA extraction and amplicon production strategies deeply influence the outcome of gut mycobiome studies
Alessandra Frau1,*, John G Kenny2, Luca Lenzi2, Barry J Campbell1, Umer Z Ijaz3, Carrie A Duckworth1, Michael D Burkitt1,4, Neil Hall5, Jim Anson6, Alistair C Darby2, and Christopher S J Probert1,*
1Gastroenterology Research Unit, Department of Cellular & Molecular Physiology, Institute of Translational Medicine, University of Liverpool, Ashton Street, Liverpool, L69 3GE, UK
2Centre for Genomic Research (CGR), University of Liverpool, Crown Street, Liverpool, L69 7ZB, UK
3School of Engineering, University of Glasgow, Oakfield Avenue, Glasgow, G12 8LT, UK
4Division of Diabetes, Endocrinology and Gastroenterology, University of Manchester, Dover Street, Manchester, M13 9PT, UK
5Earlham Institute, Colney Ln, Norwich, NR4 7UZ, UK
6Liverpool Clinical Laboratories Directorate of Infection and Immunity, Royal Liverpool and Broadgreen University Hospitals NHS Trust, Prescot Street, Liverpool, L7 8XP, UK
*afrau@liverpool.ac.uk; mdcsjp@liverpool.ac.uk
Supplementary Table S1: excel file with details on sequencing reads’ numbers: raw reads, QC filtered reads, merged reads, reads after chimera checking and after 0.005% filtering. A summary of the OTU table is also included with the number of reads and OTUs per sample, details on the taxonomy assignment (using the relevant database) of each OTUs can also be found.

## Sheet: 18S rRNA
Sample ID	Raw Reads	Trimmed Reads	TotPairs	AssembledPairs (%)	AssembledFilteredPairs (%)	phiX hit	phiXFilt (%)	InRange (%)
Sample_5-neg-18S	644	344	168	0 (0%)	0 (0%)	0	0 (0%)	0 (0%)
Sample_6-PS10e6b-18S	1203088	1201775	600283	599,900 (99.94%)	596,165 (99.31%)	0	596,165 (99.31%)	596,165 (99.31%)
Sample_7-PS10e4b-18S	1580796	1578981	788590	788,100 (99.94%)	784,943 (99.54%)	0	784,943 (99.54%)	784,943 (99.54%)
Sample_8-PSnsb-18S	1782338	1780297	889128	888,476 (99.93%)	884,580 (99.49%)	0	884,580 (99.49%)	884,580 (99.49%)
Sample_14-PreMC-18SR1	2864680	2861398	1429067	1,428,121 (99.93%)	1,417,309 (99.18%)	0	1,417,309 (99.18%)	1,417,309 (99.18%)
Sample_17-PS10e6k-18S	1520638	1518893	758591	758,098 (99.94%)	753,760 (99.36%)	0	753,760 (99.36%)	753,760 (99.36%)
Sample_18-PS10e4k-18S	1201208	1199897	599294	598,881 (99.93%)	596,341 (99.51%)	0	596,341 (99.51%)	596,341 (99.51%)
Sample_19-PSnsk-18S	1108936	1107680	553213	552,826 (99.93%)	550,058 (99.43%)	0	550,058 (99.43%)	550,058 (99.43%)
Sample_20-PL10e6k-18S	1370720	1369172	683817	683,310 (99.93%)	679,398 (99.35%)	0	679,398 (99.35%)	679,398 (99.35%)
Sample_25-PreMC-18SR2	3550008	3546011	1771007	1,769,709 (99.93%)	1,755,896 (99.15%)	0	1,755,896 (99.15%)	1,755,896 (99.15%)
Sample_27-POSTMC-18S	1115146	1113832	556272	555,809 (99.92%)	551,582 (99.16%)	1	551,581 (99.16%)	551,581 (99.16%)
Sample_29-PL10e4k-18S	1642654	1640821	819495	818,940 (99.93%)	815,154 (99.47%)	0	815,154 (99.47%)	815,154 (99.47%)
Sample_30-PLnsk-18S	1112104	1110835	554789	554,379 (99.93%)	551,724 (99.45%)	0	551,724 (99.45%)	551,724 (99.45%)
Sample_31-Q10e6-18S	1877852	1875849	936937	936,383 (99.94%)	931,404 (99.41%)	0	931,404 (99.41%)	931,404 (99.41%)
Sample_32-Q10e4-18S	1379632	1378169	688353	687,855 (99.93%)	684,724 (99.47%)	0	684,724 (99.47%)	684,724 (99.47%)
Sample_40-Qns-18S	1809054	1807018	902493	901,729 (99.92%)	897,221 (99.42%)	0	897,221 (99.42%)	897,221 (99.42%)
Sample_41-PL10e6b-18S	2321044	2318324	1157806	1,156,943 (99.93%)	1,149,973 (99.32%)	0	1,149,973 (99.32%)	1,149,973 (99.32%)
Sample_42-PL10e4b-18S	1433216	1431494	714889	714,410 (99.93%)	711,076 (99.47%)	0	711,076 (99.47%)	711,076 (99.47%)
Sample_43-PLnsb-18S	1436660	1434939	716615	716,026 (99.92%)	712,511 (99.43%)	0	712,511 (99.43%)	712,511 (99.43%)
Total reads after merging of samples	Total reads after dereplication	Chimeras in unique sequences	Non-chimeras in unique sequences	Total chimeras (taking abundance into account)	Total reads after chimera check (taking abundance into account)	Borderline sequences (taking abundance into account)
15023818	362224	366 (64.1%)	201 (35.2%)	10,662 (3.2%)	326,739 (96.8%)	10 (0.0%)
Sample ID	Number of reads before 0.05% Filter	Number of OTUs before 0.05% Filter	Number of reads after 0.05% Filter	Number of OTUs after 0.05% Filter
Sample_6-PS10e6b-18S	524920	93	524397	42
Sample_7-PS10e4b-18S	779167	32	779041	23
Sample_8-PSnsb-18S	880368	33	880328	20
Sample_14-PreMC-18SR1	1095457	126	1092425	33
Sample_17-PS10e6k-18S	718878	73	718052	35
Sample_18-PS10e4k-18S	593678	33	593642	22
Sample_19-PSnsk-18S	547830	30	547749	20
Sample_20-PL10e6k-18S	663740	65	663330	32
Sample_25-PreMC-18SR2	1326233	138	1322277	33
Sample_27-POSTMC-18S	548751	34	547912	13
Sample_29-PL10e4k-18S	810783	37	810756	25
Sample_30-PLnsk-18S	549524	39	549480	26
Sample_31-Q10e6-18S	902076	60	901604	30
Sample_32-Q10e4-18S	679974	39	679726	26
Sample_40-Qns-18S	889790	32	889384	22
Sample_41-PL10e6b-18S	1096398	64	1095955	35
Sample_42-PL10e4b-18S	707050	35	707012	24
Sample_43-PLnsb-18S	707654	36	707613	22
OTU Table with Taxonomy
# Constructed from biom file
#OTU ID	S25-PreMC-18SR2	S14-PreMC-18SR1	S17-PS10e6k-18S	S20-PL10e6k-18S	S42-PL10e4b-18S	S40-Qns-18S	S41-PL10e6b-18S	S19-PSnsk-18S	S43-PLnsb-18S	S31-Q10e6-18S	S6-PS10e6b-18S	S29-PL10e4k-18S	S32-Q10e4-18S	S7-PS10e4b-18S	S18-PS10e4k-18S	S30-PLnsk-18S	S8-PSnsb-18S	S27-POSTMC-18S	ConsensusLineage
OTU47	1071	715	0	0	0	0	1	0	0	1	2	0	0	0	0	0	0	0	Eukaryota; Opisthokonta; Nucletmycea; Fungi; Dikarya; Ascomycota; Saccharomycotina; Saccharomycetes; Saccharomycetales; Incertae Sedis; Candida; Candida fragi
OTU147	2030	1601	137	80	0	0	333	0	0	157	214	1	1	1	0	0	0	0	Eukaryota; Opisthokonta; Nucletmycea; Fungi; Dikarya; Ascomycota; Saccharomycotina; Saccharomycetes; Saccharomycetales; Saccharomycetaceae; Torulaspora; Torulaspora delbrueckii
OTU131	8084	6982	384	16	1	1	127	0	0	26	655	0	1	1	0	0	0	0	Eukaryota; Opisthokonta; Nucletmycea; Fungi; Dikarya; Ascomycota; Saccharomycotina; Saccharomycetes; Saccharomycetales; Saccharomycetaceae; Lodderomyces; Lodderomyces elongisporus NRRL YB-4239
OTU6	0	0	0	372	0	0	0	0	0	0	195	0	0	0	0	0	401	0	Eukaryota; Opisthokonta; Nucletmycea; Fungi; Dikarya; Ascomycota; Saccharomycotina; Saccharomycetes; Saccharomycetales; Saccharomycetaceae; Dekkera; Brettanomyces anomalus
OTU48	1047	791	0	0	0	0	1	0	0	0	6	0	0	0	0	0	0	0	Eukaryota; Opisthokonta; Nucletmycea; Fungi; Dikarya; Ascomycota; Saccharomycotina; Saccharomycetes; Saccharomycetales; Saccharomycetaceae; Torulaspora; Torulaspora delbrueckii
OTU39	615	396	0	0	0	0	0	0	0	0	2	0	0	0	0	0	0	0	Eukaryota; Opisthokonta; Nucletmycea; Fungi; Dikarya; Ascomycota; Pezizomycotina; Eurotiomycetes; Eurotiales; Aspergillus sp. ZH14
OTU12	4378	3633	2	1	0	0	6	0	0	1	19	0	0	0	0	1	0	0	Eukaryota; Opisthokonta; Nucletmycea; Fungi; Dikarya; Basidiomycota; Agaricomycotina; Tremellomycetes; Tremellales; Tremellaceae; Cryptococcus; Cryptococcus neoformans var. grubii
OTU179	1	1	5568	1941	839	2974	7488	262	1227	2136	8334	1325	2349	1314	407	428	904	0	Eukaryota; Opisthokonta; Nucletmycea; Fungi; Dikarya; Ascomycota; Saccharomycotina; Saccharomycetes; Saccharomycetales; Saccharomycetaceae; Torulaspora; Torulaspora delbrueckii
OTU13	0	0	46	178	362	421	360	303	359	294	76	410	339	409	299	231	450	0	Eukaryota; Opisthokonta; Nucletmycea; Fungi; Dikarya; Ascomycota; Saccharomycotina; Saccharomycetes; Saccharomycetales; uncultured Geotrichum
OTU115	920	653	0	0	0	0	0	0	0	0	3	0	0	0	0	0	0	0	Eukaryota; Opisthokonta; Nucletmycea; Fungi; Dikarya; Ascomycota; Saccharomycotina; Saccharomycetes; Saccharomycetales; Incertae Sedis; Candida; Candida fragi
OTU110	3440	2591	29	0	0	0	3	0	0	1	149	0	0	0	0	0	0	0	Eukaryota; Opisthokonta; Nucletmycea; Fungi; Dikarya; Ascomycota; Saccharomycotina; Saccharomycetes; Saccharomycetales; Incertae Sedis; Candida; Candida fragi
OTU17	98539	67721	28552	32422	999	0	13802	1	0	4176	52523	1	227	241	503	2	0	96145	Eukaryota; Opisthokonta; Nucletmycea; Fungi; Dikarya; Basidiomycota; Ustilaginomycotina; Exobasidiomycetes; Malasseziales; Incertae Sedis; Malassezia; Malassezia japonica
OTU102	117684	99206	4233	4321	529	1	11847	0	5	6829	8221	0	1	0	919	1	0	46018	Eukaryota; Opisthokonta; Nucletmycea; Fungi; Dikarya; Ascomycota; Saccharomycotina; Saccharomycetes; Saccharomycetales; Incertae Sedis; Candida; Candida tropicalis MYA-3404
OTU170	0	0	29	100	163	253	121	117	191	138	33	244	151	149	110	103	240	0	Eukaryota; Opisthokonta; Nucletmycea; Fungi; Dikarya; Ascomycota; Saccharomycotina; Saccharomycetes; Saccharomycetales; uncultured Geotrichum
OTU4	303676	256469	520304	117585	27823	102150	196583	10085	26034	76862	211781	53528	41347	8160	17720	41513	19293	53346	Eukaryota; Opisthokonta; Nucletmycea; Fungi; Dikarya; Ascomycota; Saccharomycotina; Saccharomycetes; Saccharomycetales; Saccharomycetaceae; Saccharomyces; Saccharomyces mikatae IFO 1815
OTU10	156423	127102	4085	3406	0	0	7615	0	0	13524	4091	0	236	0	0	1	0	61129	Eukaryota; Opisthokonta; Nucletmycea; Fungi; Dikarya; Basidiomycota; Agaricomycotina; Tremellomycetes; Tremellales; Tremellaceae; Cryptococcus; Cryptococcus neoformans var. grubii
OTU75	0	0	72	328	608	692	562	475	586	497	102	647	492	628	527	378	741	0	Eukaryota; Opisthokonta; Nucletmycea; Fungi; Dikarya; Ascomycota; Saccharomycotina; Saccharomycetes; Saccharomycetales; uncultured Geotrichum
OTU1	59983	47214	14415	44851	3723	6335	66430	692	726	67060	17608	2530	1509	1004	4046	781	2124	81660	Eukaryota; Opisthokonta; Nucletmycea; Fungi; Dikarya; Ascomycota; Pezizomycotina; Eurotiomycetes; Eurotiales; Trichocomaceae; Penicillium; Penicillium chrysogenum
OTU152	1706	1416	52	8	0	0	125	0	0	43	104	0	1	5	0	0	0	0	Eukaryota; Opisthokonta; Nucletmycea; Fungi; Dikarya; Ascomycota; Pezizomycotina; Eurotiomycetes; Eurotiales; Trichocomaceae; Aspergillus; Aspergillus clavatus NRRL 1
OTU27	1877	1419	7	0	0	0	0	0	0	0	28	0	0	0	0	0	0	0	Eukaryota; Opisthokonta; Nucletmycea; Fungi; Dikarya; Basidiomycota; Agaricomycotina; Tremellomycetes; Tremellales; Cryptococcus sp. CFL-2008a
OTU92	409	348	0	0	0	0	1	0	0	0	5	0	0	0	0	0	0	0	Eukaryota; Opisthokonta; Nucletmycea; Fungi; Dikarya; Basidiomycota; Agaricomycotina; Tremellomycetes; Tremellales; Tremellaceae; Cryptococcus; Cryptococcus neoformans var. grubii
OTU165	52292	44531	3319	231	10	12	1368	1	27	218	6885	11	4	3	5	13	5	2	Eukaryota; Opisthokonta; Nucletmycea; Fungi; Dikarya; Ascomycota; Saccharomycotina; Saccharomycetes; Saccharomycetales; Saccharomycetaceae; Torulaspora; Torulaspora delbrueckii
OTU19	0	0	58	273	474	551	482	358	454	360	89	448	406	560	368	355	587	0	Eukaryota; Opisthokonta; Nucletmycea; Fungi; Dikarya; Ascomycota; Saccharomycotina; Saccharomycetes; Saccharomycetales; uncultured Geotrichum
OTU104	0	0	16	87	108	150	158	99	154	113	27	181	118	142	128	97	189	0	Eukaryota; Opisthokonta; Nucletmycea; Fungi; Dikarya; Ascomycota; Saccharomycotina; Saccharomycetes; Saccharomycetales; uncultured Geotrichum
OTU153	2455	1649	14	0	0	0	2	0	0	0	27	0	0	0	0	0	0	0	Eukaryota; Opisthokonta; Nucletmycea; Fungi; Dikarya; Basidiomycota; Pucciniomycotina; Microbotryomycetes; Incertae Sedis; Incertae Sedis; Kriegeria; Kriegeria eriophori
OTU5	6	1	93815	380694	658655	772653	669540	534471	662278	600786	134206	742126	631018	763865	562058	489128	852095	2	Eukaryota; Opisthokonta; Nucletmycea; Fungi; Dikarya; Ascomycota; Saccharomycotina; Saccharomycetes; Saccharomycetales; uncultured Geotrichum
OTU0	0	0	0	0	0	0	0	0	1674	0	0	502	0	0	0	0	0	0	Eukaryota; Opisthokonta; Nucletmycea; Fungi; Dikarya; Basidiomycota; Agaricomycotina; Tremellomycetes; Tremellales; Trichosporonaceae; Trichosporon; Trichosporon asahii var. asahii CBS 2479
OTU137	0	0	36	139	272	271	269	210	262	228	50	290	268	305	248	192	357	0	Eukaryota; Opisthokonta; Nucletmycea; Fungi; Dikarya; Ascomycota; Saccharomycotina; Saccharomycetes; Saccharomycetales; uncultured Geotrichum
OTU163	529	389	4	1	0	0	17	0	0	17	9	0	0	0	0	0	0	0	Eukaryota; Opisthokonta; Nucletmycea; Fungi; Dikarya; Ascomycota; Pezizomycotina; Eurotiomycetes; Eurotiales; Trichocomaceae; Penicillium; Penicillium chrysogenum
OTU91	0	0	82	164	198	231	403	155	241	315	152	200	210	216	191	161	278	0	Eukaryota; Opisthokonta; Nucletmycea; Fungi; Dikarya; Ascomycota; Saccharomycotina; Saccharomycetes; Saccharomycetales; uncultured Geotrichum
OTU128	1169	967	0	0	0	0	0	0	0	0	8	0	0	0	0	0	0	0	Eukaryota; Opisthokonta; Nucletmycea; Fungi; Dikarya; Basidiomycota; Agaricomycotina; Tremellomycetes; Tremellales; Tremellaceae; Cryptococcus; Cryptococcus neoformans var. grubii
OTU18	0	0	499	9312	5047	1173	1230	112	7265	0	1029	3164	0	0	3679	8956	813	0	Eukaryota; Opisthokonta; Nucletmycea; Fungi; Dikarya; Ascomycota; Saccharomycotina; Saccharomycetes; Saccharomycetales; Saccharomycetaceae; Kluyveromyces; Kluyveromyces lactis
OTU26	157455	131892	17328	9886	2511	994	36551	2	4174	28526	26387	976	416	614	74	1564	792	44182	Eukaryota; Opisthokonta; Nucletmycea; Fungi; Dikarya; Ascomycota; Saccharomycotina; Saccharomycetes; Saccharomycetales; Incertae Sedis; Candida; Candida tropicalis MYA-3404
OTU24	3798	3124	59	3	0	0	9	0	0	3	57	0	0	0	0	0	0	0	Eukaryota; Opisthokonta; Nucletmycea; Fungi; Dikarya; Basidiomycota; Agaricomycotina; Tremellomycetes; Tremellales; Tremellaceae; Cryptococcus; Cryptococcus neoformans var. grubii
OTU166	2026	1556	28	3	0	0	6	0	0	0	135	1	0	0	0	0	0	0	Eukaryota; Opisthokonta; Nucletmycea; Fungi; Dikarya; Ascomycota; Saccharomycotina; Saccharomycetes; Saccharomycetales; Saccharomycetaceae; Torulaspora; Torulaspora delbrueckii
OTU2	253	236	434	77	23	72	157	5	19	53	146	51	39	4	11	27	10	58	Eukaryota; Opisthokonta; Nucletmycea; Fungi; Dikarya; Ascomycota; Saccharomycotina; Saccharomycetes; Saccharomycetales; Saccharomycetaceae; Saccharomyces; Saccharomyces mikatae IFO 1815
OTU14	240	203	395	103	12	66	169	5	27	56	162	32	31	4	8	30	14	31	Eukaryota; Opisthokonta; Nucletmycea; Fungi; Dikarya; Ascomycota; Saccharomycotina; Saccharomycetes; Saccharomycetales; Saccharomycetaceae; Saccharomyces; Saccharomyces mikatae IFO 1815
OTU59	237878	200731	15322	7947	534	1	27423	0	3	7874	33496	1000	113	552	326	3	0	115957	Eukaryota; Opisthokonta; Nucletmycea; Fungi; Dikarya; Ascomycota; Saccharomycotina; Saccharomycetes; Saccharomycetales; Incertae Sedis; Candida; Candida albicans SC5314
OTU68	513	411	1	0	0	0	0	0	0	0	0	0	0	0	0	0	0	0	Eukaryota; Opisthokonta; Nucletmycea; Fungi; Dikarya; Basidiomycota; Agaricomycotina; Tremellomycetes; Tremellales; Tremellaceae; Cryptococcus; Cryptococcus neoformans var. grubii
OTU60	61412	51017	4215	155	6	8	1395	1	3	211	7648	4	3	8	2	4	3	1	Eukaryota; Opisthokonta; Nucletmycea; Fungi; Dikarya; Ascomycota; Saccharomycotina; Saccharomycetes; Saccharomycetales; Incertae Sedis; Candida; Candida oleophila
OTU9	0	0	614	4925	2406	27	0	0	1612	0	131	1545	28	0	1727	4224	664	0	Eukaryota; Opisthokonta; Nucletmycea; Fungi; Dikarya; Ascomycota; Saccharomycotina; Saccharomycetes; Saccharomycetales; Metschnikowiaceae; Clavispora; Clavispora lusitaniae ATCC 42720
OTU164	39967	37136	3869	43529	1391	0	51074	0	0	90835	9545	1200	185	507	0	1	0	49381	Eukaryota; Opisthokonta; Nucletmycea; Fungi; Dikarya; Ascomycota; Pezizomycotina; Eurotiomycetes; Eurotiales; Trichocomaceae; Aspergillus; Aspergillus clavatus NRRL 1
OTU184	0	0	29	192	318	348	297	239	292	264	55	339	233	349	286	222	368	0	Eukaryota; Opisthokonta; Nucletmycea; Fungi; Dikarya; Ascomycota; Saccharomycotina; Saccharomycetes; Saccharomycetales; uncultured Geotrichum
OTU55	400	323	0	0	0	0	0	0	0	0	2	0	0	0	0	0	0	0	Eukaryota; Opisthokonta; Nucletmycea; Fungi; Dikarya; Basidiomycota; Agaricomycotina; Tremellomycetes; Tremellales; Tremellaceae; Cryptococcus; Cryptococcus neoformans var. grubii
OTU32	1	1	0	0	0	0	0	156	0	0	0	0	0	0	0	1064	0	0	Eukaryota; Opisthokonta; Nucletmycea; Fungi; Dikarya; Ascomycota; Pezizomycotina; Dothideomycetes; Capnodiales; uncultured Ascomycota

## Sheet: ITS2 (ITS3tagmix ITS4NGS set)
Sample ID	Raw Reads	Trimmed Reads	TotPairs	AssembledPairs (%)	AssembledFilteredPairs (%)	phiX hit	phiXFilt (%)	InRange (%)
Sample_15-PreMC-ITS3NGS	1700616	1697196	846889	846,281 (99.93%)	834,900 (98.58%)	0	834,900 (98.58%)	834,900 (98.58%)
Sample_38-POSTMC-ITS3NGS	780762	779263	388882	388,476 (99.90%)	382,135 (98.27%)	0	382,135 (98.27%)	382,135 (98.27%)
Sample_52-neg-ITS3NGS	76240	74860	36830	30,010 (81.48%)	3,450 (9.37%)	0	3,450 (9.37%)	3,450 (9.37%)
Sample_53-PS10e6b-ITS3NGS	2075756	2071863	1033998	1,032,301 (99.84%)	1,021,379 (98.78%)	0	1,021,379 (98.78%)	1,021,379 (98.78%)
Sample_54-PS10e4b-ITS3NGS	2328740	2324625	1160268	1,158,596 (99.86%)	1,154,079 (99.47%)	0	1,154,079 (99.47%)	1,154,079 (99.47%)
Sample_55-PSnsb-ITS3NGS	1961964	1958390	977419	975,212 (99.77%)	968,589 (99.10%)	0	968,589 (99.10%)	968,589 (99.10%)
Sample_64-PS10e6k-ITS3NGS	2082348	2078594	1037439	1,034,985 (99.76%)	1,016,285 (97.96%)	0	1,016,285 (97.96%)	1,016,285 (97.96%)
Sample_65-PS10e4k-ITS3NGS	1897746	1894210	945372	942,023 (99.65%)	928,923 (98.26%)	0	928,923 (98.26%)	928,923 (98.26%)
Sample_66-PSnsk-ITS3NGS	2149106	2145316	1070785	1,068,326 (99.77%)	1,060,071 (99.00%)	0	1,060,071 (99.00%)	1,060,071 (99.00%)
Sample_67-PL10e6k-ITS3NGS	1151454	1149230	573509	571,489 (99.65%)	563,269 (98.21%)	0	563,269 (98.21%)	563,269 (98.21%)
Sample_76-PL10e4k-ITS3NGS	1978760	1974745	985407	981,287 (99.58%)	963,385 (97.77%)	0	963,385 (97.77%)	963,385 (97.77%)
Sample_77-PLnsk-ITS3NGS	1088824	1086743	542355	539,609 (99.49%)	531,342 (97.97%)	0	531,342 (97.97%)	531,342 (97.97%)
Sample_78-Q10e6-ITS3NGS	1764280	1760959	878852	875,724 (99.64%)	864,185 (98.33%)	0	864,185 (98.33%)	864,185 (98.33%)
Sample_79-Q10e4-ITS3NGS	2716646	2712139	1353826	1,351,531 (99.83%)	1,345,029 (99.35%)	0	1,345,029 (99.35%)	1,345,029 (99.35%)
Sample_88-Qns-ITS3NGS	1401624	1398649	697934	692,668 (99.25%)	678,622 (97.23%)	1	678,621 (97.23%)	678,621 (97.23%)
Sample_89-PL10e6b-ITS3NGS	1128378	1125714	561589	555,528 (98.92%)	529,518 (94.29%)	0	529,518 (94.29%)	529,518 (94.29%)
Sample_90-PL10e4b-ITS3NGS	578972	576901	287525	279,895 (97.35%)	249,736 (86.86%)	0	249,736 (86.86%)	249,736 (86.86%)
Sample_91-PLnsb-ITS3NGS	1065132	1062683	530149	525,934 (99.20%)	507,946 (95.81%)	0	507,946 (95.81%)	507,946 (95.81%)
Total reads after merging of samples	Total reads after dereplication	Chimeras in unique sequences	Non-chimeras in unique sequences	Total chimeras (taking abundance into account)	Total reads after chimera check (taking abundance into account)	Borderline sequences (taking abundance into account)
13602842	122754	9 (14.5%)	53 (85.5%)	241 (0.2%)	114,298 (99.8%)	0 (%)
Sample ID	Number of reads	Number of OTUs
Sample_15-PreMC-ITS3NGS	810239	14
Sample_38-POSTMC-ITS3NGS	378101	9
Sample_52-neg-ITS3NGS	3436	3
Sample_53-PS10e6b-ITS3NGS	1001556	22
Sample_54-PS10e4b-ITS3NGS	1128950	13
Sample_55-PSnsb-ITS3NGS	946503	8
Sample_64-PS10e6k-ITS3NGS	994590	24
Sample_65-PS10e4k-ITS3NGS	908702	10
Sample_66-PSnsk-ITS3NGS	1035860	7
Sample_67-PL10e6k-ITS3NGS	552030	14
Sample_76-PL10e4k-ITS3NGS	942577	12
Sample_77-PLnsk-ITS3NGS	519589	9
Sample_78-Q10e6-ITS3NGS	846460	14
Sample_79-Q10e4-ITS3NGS	1315429	10
Sample_88-Qns-ITS3NGS	663375	13
Sample_89-PL10e6b-ITS3NGS	518626	15
Sample_90-PL10e4b-ITS3NGS	244168	9
Sample_91-PLnsb-ITS3NGS	497038	10
OTU Table with Taxonomy
# Constructed from biom file
#OTU ID	S52-neg-ITS3NGS	S79-Q10e4-ITS3NGS	S88-Qns-ITS3NGS	S38-POSTMC-ITS3NGS	S53-PS10e6b-ITS3NGS	S64-PS10e6k-ITS3NGS	S76-PL10e4k-ITS3NGS	S78-Q10e6-ITS3NGS	S15-PreMC-ITS3NGS	S67-PL10e6k-ITS3NGS	S54-PS10e4b-ITS3NGS	S55-PSnsb-ITS3NGS	S65-PS10e4k-ITS3NGS	S77-PLnsk-ITS3NGS	S89-PL10e6b-ITS3NGS	S90-PL10e4b-ITS3NGS	S91-PLnsb-ITS3NGS	S66-PSnsk-ITS3NGS	ConsensusLineage
OTU8	3413	0	0	0	0	0	0	0	0	0	0	0	0	0	0	0	0	0	k__Fungi; p__Ascomycota; c__Dothideomycetes; o__Dothideales; f__Aureobasidiaceae; g__Aureobasidium; s__Aureobasidium_pullulans
OTU19	0	138	1	0	0	0	0	0	0	0	0	0	0	0	0	0	0	0	No blast hit
OTU4	0	0	0	43046	25	179	2	9	0	0	0	0	0	0	0	0	0	0	k__Fungi; p__Ascomycota; c__Eurotiomycetes; o__Eurotiales; f__Aspergillaceae; g__Penicillium; s__Penicillium_aethiopicum
OTU40	0	0	0	0	0	0	0	1	2	0	0	0	0	0	0	0	0	0	k__Fungi; p__Basidiomycota; c__Tremellomycetes; o__Tremellales; f__Tremellaceae; g__Cryptococcus; s__Cryptococcus_neoformans
OTU47	0	0	0	0	0	0	0	0	2	0	0	0	0	0	0	0	0	0	k__Fungi; p__Ascomycota; c__Saccharomycetes; o__Saccharomycetales; f__Saccharomycetaceae; g__Saccharomyces; s__Saccharomyces_paradoxus
OTU36	0	0	0	1	0	0	0	0	0	0	0	0	0	0	0	0	0	0	k__Fungi; p__Ascomycota; c__Eurotiomycetes; o__Eurotiales; f__Aspergillaceae; g__unidentified; s__unidentified
OTU35	0	0	0	0	0	0	0	0	2	0	0	0	0	0	0	0	0	0	k__Fungi; p__Basidiomycota; c__Tremellomycetes; o__Tremellales; f__Tremellaceae; g__Cryptococcus; s__Cryptococcus_neoformans
OTU30	0	0	0	0	0	0	0	0	1	0	0	0	0	0	0	0	0	0	k__Fungi; p__Ascomycota; c__Saccharomycetes; o__Saccharomycetales; f__Saccharomycetales_fam_Incertae_sedis; g__Candida; s__Candida_albicans
OTU31	0	0	0	0	4	3	0	0	0	1	0	0	0	0	0	0	0	0	k__Fungi; p__Ascomycota; c__Saccharomycetes; o__Saccharomycetales; f__Saccharomycetaceae; g__Saccharomyces; s__Saccharomyces_paradoxus
OTU10	0	1043	19	71008	95900	58697	1724	28884	235186	23012	1192	1123	1322	669	21049	416	2160	0	k__Fungi; p__Ascomycota; c__Saccharomycetes; o__Saccharomycetales; f__Saccharomycetales_fam_Incertae_sedis; g__Candida; s__Candida_tropicalis
OTU48	0	0	0	0	0	2	0	0	0	0	0	0	0	0	0	0	0	0	k__Fungi; p__Ascomycota; c__Saccharomycetes; o__Saccharomycetales; f__Saccharomycetaceae; g__Saccharomyces; s__Saccharomyces_paradoxus
OTU6	0	0	3	0	0	0	0	303	0	0	2	0	0	0	0	0	0	0	No blast hit
OTU5	0	0	0	81686	5	13	1	2	0	0	0	0	0	0	0	0	0	0	k__Fungi; p__Ascomycota; c__Eurotiomycetes; o__Eurotiales; f__Aspergillaceae; g__unidentified; s__unidentified
OTU46	0	0	0	0	0	1	0	1	0	0	0	0	0	0	0	0	0	0	k__Fungi; p__Ascomycota; c__Saccharomycetes; o__Saccharomycetales; f__Saccharomycetaceae; g__Saccharomyces; s__Saccharomyces_kudriavzevii
OTU39	0	0	0	0	0	1	0	0	0	0	0	0	0	0	0	0	0	0	k__Fungi; p__Ascomycota; c__Saccharomycetes; o__Saccharomycetales; f__Saccharomycetales_fam_Incertae_sedis; g__Candida; s__Candida_tropicalis
OTU28	0	0	0	0	0	0	0	0	0	0	0	0	0	0	0	0	36	0	k__Fungi; p__Ascomycota; c__Sordariomycetes; o__Xylariales; f__Sporocadaceae; g__Pestalotiopsis; s__Pestalotiopsis_trachicarpicola
OTU0	19	1293392	641596	0	592945	527370	895825	768247	3	394124	1122886	937052	892044	491056	412968	242415	482171	1028160	k__Fungi; p__Ascomycota; c__Saccharomycetes; o__Saccharomycetales; f__Dipodascaceae; g__Dipodascus; s__Dipodascus_australiensis
OTU11	0	132	192	0	0	0	228	0	0	0	136	0	231	0	0	0	0	0	No blast hit
OTU49	0	0	0	0	2	0	0	0	0	0	0	0	0	0	0	0	0	0	k__Fungi; p__Ascomycota; c__Saccharomycetes; o__Saccharomycetales; f__Saccharomycetaceae; g__Saccharomyces; s__Saccharomyces_kudriavzevii
OTU12	0	0	0	82523	74626	39938	0	8108	232213	6735	700	0	720	0	15626	45	0	0	k__Fungi; p__Ascomycota; c__Saccharomycetes; o__Saccharomycetales; f__Saccharomycetales_fam_Incertae_sedis; g__Candida; s__Candida_albicans
OTU15	0	775	0	0	2829	2791	3764	0	0	3614	128	1556	1919	3804	244	289	886	0	k__Fungi; p__Ascomycota; c__Saccharomycetes; o__Saccharomycetales; f__Saccharomycetales_fam_Incertae_sedis; g__Diutina; s__Diutina_catenulata
OTU52	0	0	0	0	0	2	0	0	0	0	0	0	0	0	0	0	0	0	k__Fungi; p__Ascomycota; c__Saccharomycetes; o__Saccharomycetales; f__Saccharomycetaceae; g__Saccharomyces; s__Saccharomyces_paradoxus
OTU45	0	0	0	0	0	2	0	0	0	0	0	0	0	0	0	0	0	0	k__Fungi; p__Ascomycota; c__Saccharomycetes; o__Saccharomycetales; f__Saccharomycetaceae; g__Saccharomyces; s__Saccharomyces_cariocanus
OTU9	0	0	0	0	142	0	0	0	0	0	0	0	0	0	26	0	115	0	k__Fungi; p__Ascomycota; c__Saccharomycetes; o__Saccharomycetales; f__Dipodascaceae; g__Yarrowia; s__Yarrowia_lipolytica
OTU22	0	5	29	0	0	0	0	0	0	470	66	0	0	0	0	0	0	0	k__Fungi; p__Ascomycota; c__Saccharomycetes; o__Saccharomycetales; f__Debaryomycetaceae; g__Debaryomyces; s__Debaryomyces_hansenii
OTU37	0	0	41	0	0	0	0	0	0	0	0	0	0	0	0	0	0	0	No blast hit
OTU29	0	0	0	0	0	0	0	0	0	0	0	1	0	0	0	0	0	0	k__Fungi; p__Ascomycota; c__Saccharomycetes; o__Saccharomycetales; f__Dipodascaceae; g__Dipodascus; s__Dipodascus_australiensis
OTU1	0	0	0	0	1569	1191	3708	0	0	5235	2080	2192	3069	753	302	705	2882	1	k__Fungi; p__Ascomycota; c__Saccharomycetes; o__Saccharomycetales; f__Metschnikowiaceae; g__Clavispora; s__Clavispora_lusitaniae
OTU21	0	0	0	0	1	5	0	0	3	0	0	0	0	0	0	0	0	0	k__Fungi; p__Ascomycota; c__Saccharomycetes; o__Saccharomycetales; f__Saccharomycetaceae; g__Saccharomyces; s__Saccharomyces_cariocanus
OTU13	0	0	49	0	0	0	3	334	0	0	22	0	0	0	0	0	0	0	k__Plantae; p__unidentified; c__unidentified; o__unidentified; f__unidentified; g__unidentified; s__unidentified
OTU27	0	0	0	3	0	0	0	0	0	0	0	0	0	0	0	0	0	0	k__Fungi; p__Ascomycota; c__Eurotiomycetes; o__Eurotiales; f__Aspergillaceae; g__unidentified; s__unidentified
OTU7	0	0	0	0	0	0	0	317	0	0	0	0	0	0	0	0	0	541	k__Fungi; p__Ascomycota; c__Dothideomycetes; o__Capnodiales; f__Mycosphaerellaceae; g__Mycosphaerella; s__Mycosphaerella_tassiana
OTU16	4	19536	21209	40149	217634	357021	28674	30108	213552	105886	1415	3229	7153	17718	65449	224	4967	6728	k__Fungi; p__Ascomycota; c__Saccharomycetes; o__Saccharomycetales; f__Saccharomycetaceae; g__Saccharomyces; s__Saccharomyces_paradoxus
OTU18	0	0	0	0	0	0	0	0	0	0	0	0	0	0	0	0	653	0	k__Fungi; p__Basidiomycota; c__Tremellomycetes; o__Trichosporonales; f__Trichosporonaceae; g__Trichosporon; s__Trichosporon_coremiiforme
OTU26	0	1	3	0	1506	269	741	0	0	1407	19	356	918	1921	102	13	313	0	k__Fungi; p__Ascomycota; c__Saccharomycetes; o__Saccharomycetales; f__Saccharomycetaceae; g__Torulaspora; s__Torulaspora_delbrueckii
OTU23	0	0	0	0	0	0	0	0	0	0	0	0	30	0	0	0	0	0	No blast hit
OTU38	0	0	0	0	0	0	0	0	0	0	0	0	0	0	0	0	0	1	k__Fungi; p__Ascomycota; c__Saccharomycetes; o__Saccharomycetales; f__Dipodascaceae; g__Dipodascus; s__Dipodascus_australiensis
OTU20	0	0	0	0	0	0	0	0	0	0	0	0	0	0	0	0	0	300	No blast hit
OTU24	0	0	0	0	22	0	0	0	0	0	0	0	0	0	0	0	0	0	k__Fungi; p__Ascomycota; c__Dothideomycetes; o__Pleosporales; f__Pleosporaceae; g__Pyrenophora; s__Pyrenophora_tritici-repentis
OTU33	0	0	0	0	0	1	0	0	0	0	0	0	0	0	0	0	0	0	No blast hit
OTU25	0	0	0	0	0	0	0	0	0	0	0	0	0	0	155	0	0	0	k__Fungi; p__Ascomycota; c__Dothideomycetes; o__Pleosporales; f__Pleosporaceae; g__Alternaria; s__Alternaria_infectoria
OTU34	0	0	0	0	0	2	0	0	0	0	0	0	0	0	0	0	0	0	k__Fungi; p__Ascomycota; c__Saccharomycetes; o__Saccharomycetales; f__Saccharomycetaceae; g__Saccharomyces; s__Saccharomyces_paradoxus
OTU17	0	213	111	0	1013	697	7490	138	0	9112	0	994	1296	3588	213	20	2855	0	k__Fungi; p__Ascomycota; c__Saccharomycetes; o__Saccharomycetales; f__Saccharomycetaceae; g__Kluyveromyces; s__Kluyveromyces_lactis
OTU3	0	194	54	0	171	0	417	0	0	0	279	0	0	79	4	41	0	129	No blast hit
OTU32	0	0	68	0	0	0	0	0	0	0	0	0	0	0	0	0	0	0	k__Fungi; p__Basidiomycota; c__Tremellomycetes; o__Trichosporonales; f__Trichosporonaceae; g__Cutaneotrichosporon; s__Cutaneotrichosporon_curvatus
OTU42	0	0	0	0	1	0	0	0	1	0	0	0	0	0	0	0	0	0	k__Fungi; p__Ascomycota; c__Saccharomycetes; o__Saccharomycetales; f__Saccharomycetaceae; g__Saccharomyces; s__Saccharomyces_paradoxus
OTU51	0	0	0	0	2	12	0	0	4	4	0	0	0	0	1	0	0	0	k__Fungi; p__Ascomycota; c__Saccharomycetes; o__Saccharomycetales; f__Saccharomycetaceae; g__Saccharomyces; s__Saccharomyces_paradoxus
OTU2	0	0	0	0	2	1	0	0	0	1	0	0	0	1	0	0	0	0	k__Fungi; p__Ascomycota; c__Saccharomycetes; o__Saccharomycetales; f__Saccharomycetales_fam_Incertae_sedis; g__Diutina; s__Diutina_catenulata
OTU50	0	0	0	0	0	0	0	0	0	0	0	0	0	0	3	0	0	0	k__Fungi; p__unidentified; c__unidentified; o__unidentified; f__unidentified; g__unidentified; s__unidentified
OTU44	0	0	0	0	0	1	0	0	0	0	0	0	0	0	0	0	0	0	k__Fungi; p__Ascomycota; c__Saccharomycetes; o__Saccharomycetales; f__Saccharomycetaceae; g__Saccharomyces; s__Saccharomyces_eubayanus
OTU14	0	0	0	59530	13080	6344	0	10007	129179	2390	25	0	0	0	2483	0	0	0	k__Fungi; p__Basidiomycota; c__Tremellomycetes; o__Tremellales; f__Tremellaceae; g__Cryptococcus; s__Cryptococcus_neoformans
OTU41	0	0	0	0	1	0	0	0	1	0	0	0	0	0	0	0	0	0	k__Fungi; p__Ascomycota; c__Saccharomycetes; o__Saccharomycetales; f__Saccharomycetaceae; g__Saccharomyces; s__Saccharomyces_eubayanus
OTU43	0	0	0	155	76	47	0	1	90	39	0	0	0	0	1	0	0	0	k__Fungi; p__Basidiomycota; c__Malasseziomycetes; o__Malasseziales; f__Malasseziaceae; g__Malassezia; s__Malassezia_furfur

## Sheet: ITS2 (gITS7 ITS4NGS set)
Sample ID	Raw Reads	Trimmed Reads	TotPairs	AssembledPairs (%)	AssembledFilteredPairs (%)	phiX hit	phiXFilt (%)	InRange (%)
Sample_1-neg-extr-PS-gITS7	406	393	190	0 (0%)	0 (0%)	0	0 (0%)	0 (0%)
Sample_2-neg-extr-PL-gITS7	3410	3385	1681	1,621 (96.43%)	1,304 (77.57%)	0	1,304 (77.57%)	1,304 (77.57%)
Sample_3-neg-extr-Q-gITS7	536	494	232	0 (0%)	0 (0%)	0	0 (0%)	0 (0%)
Sample_4-PreMC-gITS7R1	2530516	2526118	1260862	1,260,311 (99.96%)	1,255,066 (99.54%)	0	1,255,066 (99.54%)	1,255,066 (99.54%)
Sample_13-PreMC-gITS7R2	1780572	1777383	887097	886,652 (99.95%)	883,190 (99.56%)	0	883,190 (99.56%)	883,190 (99.56%)
Sample_37-POSTMC-gITS7	949414	947538	472837	472,236 (99.87%)	467,439 (98.86%)	0	467,439 (98.86%)	467,439 (98.86%)
Sample_48-neg-gITS7	5674	5535	2710	2,323 (85.72%)	32 (1.18%)	0	32 (1.18%)	32 (1.18%)
Sample_49-PS10e6b-gITS7	1181820	1179598	588688	588,405 (99.95%)	585,189 (99.41%)	0	585,189 (99.41%)	585,189 (99.41%)
Sample_50-PS10e4b-gITS7	1164868	1162771	580343	580,024 (99.95%)	573,238 (98.78%)	0	573,238 (98.78%)	573,238 (98.78%)
Sample_51-PSnsb-gITS7	886226	884370	441304	440,857 (99.90%)	435,432 (98.67%)	0	435,432 (98.67%)	435,432 (98.67%)
Sample_60-PS10e6k-gITS7	1656052	1653031	825010	824,596 (99.95%)	818,613 (99.22%)	1	818,612 (99.22%)	818,612 (99.22%)
Sample_61-PS10e4k-gITS7	1222398	1219984	608794	608,488 (99.95%)	602,420 (98.95%)	0	602,420 (98.95%)	602,420 (98.95%)
Sample_62-PSnsk-gITS7	1073454	1068870	532180	531,756 (99.92%)	522,735 (98.23%)	0	522,735 (98.23%)	522,735 (98.23%)
Sample_63-PL10e6k-gITS7	1075718	1073659	535805	535,512 (99.95%)	530,825 (99.07%)	0	530,825 (99.07%)	530,825 (99.07%)
Sample_72-PL10e4k-gITS7	1376978	1374292	685830	685,363 (99.93%)	676,923 (98.70%)	0	676,923 (98.70%)	676,923 (98.70%)
Sample_73-PLnsk-gITS7	1118850	1116548	557139	556,847 (99.95%)	549,916 (98.70%)	1	549,915 (98.70%)	549,915 (98.70%)
Sample_74-Q10e6-gITS7	1306186	1303732	650644	650,278 (99.94%)	645,625 (99.23%)	0	645,625 (99.23%)	645,625 (99.23%)
Sample_75-Q10e4-gITS7	1097030	1094961	546448	546,122 (99.94%)	538,182 (98.49%)	0	538,182 (98.49%)	538,182 (98.49%)
Sample_84-Qns-gITS7	1191676	1188944	593360	593,027 (99.94%)	583,601 (98.36%)	0	583,601 (98.36%)	583,601 (98.36%)
Sample_85-PL10e6b-gITS7	1162374	1160270	579086	578,765 (99.94%)	575,287 (99.34%)	0	575,287 (99.34%)	575,287 (99.34%)
Sample_86-PL10e4b-gITS7	982422	980351	489228	488,868 (99.93%)	483,532 (98.84%)	0	483,532 (98.84%)	483,532 (98.84%)
Sample_87-PLnsb-gITS7	964020	962397	480395	480,053 (99.93%)	474,422 (98.76%)	0	474,422 (98.76%)	474,422 (98.76%)
Total reads after merging of samples	Total reads after dereplication	Chimeras in unique sequences	Non-chimeras in unique sequences	Total chimeras (taking abundance into account)	Total reads after chimera check (taking abundance into account)	Borderline sequences (taking abundance into account)
11202969	194201	12 (11.8%)	90 (88.2%)	231 (0.1%)	167,603 (99.9%)	0 (%)
Sample ID	Number of reads	Number of OTUs
Sample_2-neg-extr-PL-gITS7	1284	4
Sample_4-PreMC-gITS7R1	1200222	17
Sample_13-PreMC-gITS7R2	846178	11
Sample_37-POSTMC-gITS7	411105	16
Sample_48-neg-gITS7	23	7
Sample_49-PS10e6b-gITS7	560125	22
Sample_50-PS10e4b-gITS7	552316	23
Sample_51-PSnsb-gITS7	428372	17
Sample_60-PS10e6k-gITS7	764181	20
Sample_61-PS10e4k-gITS7	578549	24
Sample_62-PSnsk-gITS7	498141	16
Sample_63-PL10e6k-gITS7	512518	23
Sample_72-PL10e4k-gITS7	663622	27
Sample_73-PLnsk-gITS7	543916	17
Sample_74-Q10e6-gITS7	627998	27
Sample_75-Q10e4-gITS7	532176	25
Sample_84-Qns-gITS7	575349	27
Sample_85-PL10e6b-gITS7	546294	17
Sample_86-PL10e4b-gITS7	471225	20
Sample_87-PLnsb-gITS7	464902	25
OTU Table with Taxonomy
# Constructed from biom file
#OTU ID	S74-Q10e6-gITS7	S50-PS10e4b-gITS7	S61-PS10e4k-gITS7	S62-PSnsk-gITS7	S72-PL10e4k-gITS7	S73-PLnsk-gITS7	S75-Q10e4-gITS7	S84-Qns-gITS7	S4-PreMC-gITS7R1	S37-POSTMC-gITS7	S60-PS10e6k-gITS7	S13-PreMC-gITS7R2	S49-PS10e6b-gITS7	S63-PL10e6k-gITS7	S85-PL10e6b-gITS7	S51-PSnsb-gITS7	S86-PL10e4b-gITS7	S87-PLnsb-gITS7	S48-neg-gITS7	S2-neg-extr-PL-gITS7	ConsensusLineage
OTU8	4378	0	0	0	0	0	0	0	0	0	0	0	0	0	0	0	0	0	0	0	No blast hit
OTU71	0	4	2	1	1	2	3	1	0	0	0	0	0	0	0	0	0	0	0	0	k__Fungi; p__Ascomycota; c__Saccharomycetes; o__Saccharomycetales; f__Saccharomycetaceae; g__Saccharomyces; s__Saccharomyces_eubayanus
OTU87	0	0	0	0	0	1	0	1	0	0	0	0	0	0	0	0	0	0	0	0	k__Fungi; p__Ascomycota; c__Saccharomycetes; o__Saccharomycetales; f__Saccharomycetaceae; g__Saccharomyces; s__Saccharomyces_paradoxus
OTU19	0	0	0	2259	0	0	0	0	0	0	0	0	0	0	0	0	0	0	0	0	No blast hit
OTU66	0	0	0	0	0	0	0	0	2	0	0	0	0	0	0	0	0	0	0	0	k__Fungi; p__Ascomycota; c__Saccharomycetes; o__Saccharomycetales; f__Saccharomycetales_fam_Incertae_sedis; g__Candida; s__Candida_albicans
OTU47	0	0	0	0	0	0	0	1	0	1	1	0	0	0	0	0	0	0	0	0	k__Fungi; p__Ascomycota; c__Saccharomycetes; o__Saccharomycetales; f__Saccharomycetaceae; g__Saccharomyces; s__Saccharomyces_cariocanus
OTU36	3	1	2	0	0	0	1	1	4	1	6	1	3	5	1	0	0	0	0	0	k__Fungi; p__Ascomycota; c__Saccharomycetes; o__Saccharomycetales; f__Saccharomycetaceae; g__Saccharomyces; s__Saccharomyces_cariocanus
OTU35	1555	0	0	0	0	0	0	0	0	0	0	0	0	0	0	0	0	0	0	0	k__Fungi; p__Basidiomycota; c__Wallemiomycetes; o__Wallemiales; f__Wallemiaceae; g__Wallemia; s__Wallemia_muriae
OTU30	3	3	2	1	1	3	2	3	0	1	6	3	8	3	2	2	6	5	0	0	k__Fungi; p__Ascomycota; c__Saccharomycetes; o__Saccharomycetales; f__Saccharomycetaceae; g__Saccharomyces; s__Saccharomyces_cariocanus
OTU6	517	0	3	0	0	0	3470	0	0	0	0	0	0	0	0	0	0	0	0	0	No blast hit
OTU48	91	17	38	0	0	0	23	0	555	191	326	471	451	175	163	0	0	0	0	0	k__Fungi; p__Basidiomycota; c__Malasseziomycetes; o__Malasseziales; f__Malasseziaceae; g__Malassezia; s__Malassezia_furfur
OTU76	0	0	0	1	0	0	0	0	0	0	0	0	0	0	0	0	0	0	0	0	k__Fungi; p__Ascomycota; c__Saccharomycetes; o__Saccharomycetales; f__Saccharomycetaceae; g__Saccharomyces; s__Saccharomyces_eubayanus
OTU5	32	0	1959	5	17175	1195	3	29400	0	41	127	0	5	0	46	0	0	1	1	0	k__Fungi; p__Ascomycota; c__Eurotiomycetes; o__Eurotiales; f__Aspergillaceae; g__Penicillium; s__Penicillium_aethiopicum
OTU82	0	0	0	0	2	0	0	0	0	0	0	0	0	0	0	0	0	0	0	0	k__Fungi; p__Ascomycota; c__Saccharomycetes; o__Saccharomycetales; f__Saccharomycetaceae; g__Saccharomyces; s__Saccharomyces_eubayanus
OTU46	0	0	0	0	2	0	0	2	0	0	0	0	1	0	0	2	0	0	0	0	k__Fungi; p__Ascomycota; c__Saccharomycetes; o__Saccharomycetales; f__Saccharomycetaceae; g__Saccharomyces; s__Saccharomyces_cerevisiae
OTU65	0	0	1	0	0	0	0	0	0	0	0	0	0	0	0	0	0	0	0	0	k__Fungi; p__Ascomycota; c__Saccharomycetes; o__Saccharomycetales; f__Saccharomycetales_fam_Incertae_sedis; g__Diutina; s__Diutina_catenulata
OTU39	0	0	0	0	0	0	0	0	0	0	142	0	0	0	0	0	0	0	0	1278	k__Fungi; p__Basidiomycota; c__Malasseziomycetes; o__Malasseziales; f__Malasseziaceae; g__Malassezia; s__Malassezia_restricta
OTU0	644	7449	496	0	2305	0	8346	6703	0	0	377	0	0	0	0	12297	328	5992	0	0	No blast hit
OTU11	1	0	96	0	2262	0	0	0	0	0	0	0	0	0	0	0	0	0	0	0	No blast hit
OTU53	0	0	0	0	0	0	0	0	0	1	0	0	0	0	0	0	0	0	0	0	k__Fungi; p__Ascomycota; c__Saccharomycetes; o__Saccharomycetales; f__Saccharomycetales_fam_Incertae_sedis; g__Candida; s__Candida_tropicalis
OTU85	0	0	0	0	0	1	0	0	0	0	0	0	0	0	0	0	0	1	0	0	k__Fungi; p__Ascomycota; c__Saccharomycetes; o__Saccharomycetales; f__Saccharomycetaceae; g__Saccharomyces; s__Saccharomyces_paradoxus
OTU12	0	0	0	0	0	0	0	3702	0	0	0	0	0	0	0	0	0	0	0	0	No blast hit
OTU15	2976	0	0	0	0	0	0	0	0	0	0	0	0	0	0	0	0	0	0	0	No blast hit
OTU83	0	0	2	0	0	0	0	0	0	0	0	0	0	0	0	0	1	1	0	0	k__Fungi; p__Ascomycota; c__Saccharomycetes; o__Saccharomycetales; f__Saccharomycetaceae; g__Torulaspora; s__Torulaspora_delbrueckii
OTU86	0	0	0	0	0	0	0	0	0	0	0	0	0	0	0	0	0	2	0	0	k__Fungi; p__Basidiomycota; c__Tremellomycetes; o__Trichosporonales; f__Trichosporonaceae; g__Trichosporon; s__Trichosporon_coremiiforme
OTU45	3	2	0	3	3	3	4	4	0	0	0	0	1	1	0	0	0	2	0	0	k__Fungi; p__Ascomycota; c__Saccharomycetes; o__Saccharomycetales; f__Saccharomycetaceae; g__Saccharomyces; s__Saccharomyces_cariocanus
OTU29	177	0	0	0	0	0	0	0	0	0	0	0	0	0	0	0	0	0	0	0	No blast hit
OTU21	0	570	532	23	4877	176	0	1949	0	0	154	0	83	1766	39	6658	12512	9799	0	0	k__Fungi; p__Ascomycota; c__Saccharomycetes; o__Saccharomycetales; f__Saccharomycetaceae; g__Kluyveromyces; s__Kluyveromyces_lactis
OTU13	71467	5048	0	0	17292	0	232	1	234572	50909	11857	166419	21010	9999	17647	0	532	0	1	0	k__Fungi; p__Basidiomycota; c__Tremellomycetes; o__Tremellales; f__Tremellaceae; g__Cryptococcus; s__Cryptococcus_neoformans
OTU84	0	0	0	0	0	0	0	0	0	0	0	0	0	1	0	0	0	1	0	0	k__Fungi; p__Ascomycota; c__Saccharomycetes; o__Saccharomycetales; f__Saccharomycetaceae; g__Saccharomyces; s__Saccharomyces_paradoxus
OTU16	318252	379371	346864	460855	429631	435878	488098	510164	263513	143147	604479	180467	319097	374794	328399	261003	302523	233396	8	2	k__Fungi; p__Ascomycota; c__Saccharomycetes; o__Saccharomycetales; f__Saccharomycetaceae; g__Saccharomyces; s__Saccharomyces_paradoxus
OTU54	0	0	0	0	0	0	0	0	0	1	0	0	0	1	0	0	0	0	0	0	k__Fungi; p__Ascomycota; c__Saccharomycetes; o__Saccharomycetales; f__Saccharomycetaceae; g__Saccharomyces; s__Saccharomyces_cariocanus
OTU26	3058	0	258	0	186	0	2521	709	0	0	0	0	0	0	0	0	4032	1569	0	0	No blast hit
OTU18	0	2547	0	0	0	0	0	0	0	0	0	0	0	0	0	0	0	0	0	0	No blast hit
OTU77	0	1	0	0	0	0	0	0	0	0	0	0	0	0	0	0	0	1	0	0	k__Fungi; p__Ascomycota; c__Saccharomycetes; o__Saccharomycetales; f__Saccharomycetaceae; g__Saccharomyces; s__Saccharomyces_paradoxus
OTU23	1187	16549	56335	0	79690	30736	2	5457	0	0	4551	1	11395	18445	603	38421	52579	89489	0	0	k__Fungi; p__Ascomycota; c__Saccharomycetes; o__Saccharomycetales; f__Saccharomycetaceae; g__Torulaspora; s__Torulaspora_delbrueckii
OTU24	413	0	0	0	0	0	0	0	0	0	0	0	0	0	0	0	0	0	0	0	No blast hit
OTU67	0	1	0	0	0	0	0	0	0	0	0	0	0	0	0	0	0	0	0	0	k__Fungi; p__Ascomycota; c__Saccharomycetes; o__Saccharomycetales; f__Saccharomycetaceae; g__Saccharomyces; s__Saccharomyces_eubayanus
OTU88	0	0	0	0	0	0	2	0	0	0	0	0	0	0	0	0	0	0	0	0	k__Fungi; p__Ascomycota; c__Saccharomycetes; o__Saccharomycetales; f__Saccharomycetaceae; g__Saccharomyces; s__Saccharomyces_paradoxus
OTU17	0	0	0	0	0	0	0	0	0	0	331	0	37	0	0	0	0	21154	0	0	k__Fungi; p__Basidiomycota; c__Tremellomycetes; o__Trichosporonales; f__Trichosporonaceae; g__Trichosporon; s__Trichosporon_coremiiforme
OTU42	38	0	0	0	0	0	0	0	0	0	0	0	0	0	0	0	0	0	0	0	No blast hit
OTU78	0	0	0	0	0	0	0	1	0	0	0	0	0	1	0	0	0	0	0	0	k__Fungi; p__Ascomycota; c__Saccharomycetes; o__Saccharomycetales; f__Saccharomycetaceae; g__Saccharomyces; s__Saccharomyces_paradoxus
OTU51	0	0	0	0	0	0	0	0	0	1	0	0	0	0	0	0	0	0	0	0	k__Fungi; p__Ascomycota; c__Saccharomycetes; o__Saccharomycetales; f__Saccharomycetales_fam_Incertae_sedis; g__Candida; s__Candida_tropicalis
OTU2	0	0	0	0	0	0	7611	586	0	0	0	0	0	0	0	0	0	0	0	0	k__Plantae; p__unidentified; c__unidentified; o__unidentified; f__unidentified; g__unidentified; s__unidentified
OTU73	26	0	0	0	0	0	0	0	0	0	0	0	0	0	0	0	0	0	0	0	No blast hit
OTU50	1	0	0	0	0	0	0	0	1	0	0	0	0	0	0	0	0	0	0	0	k__Fungi; p__Basidiomycota; c__Tremellomycetes; o__Tremellales; f__Tremellaceae; g__Cryptococcus; s__Cryptococcus_neoformans
OTU44	1	4	1	1	1	0	2	4	0	0	0	0	0	0	0	1	0	0	0	0	k__Fungi; p__Ascomycota; c__Saccharomycetes; o__Saccharomycetales; f__Saccharomycetaceae; g__Saccharomyces; s__Saccharomyces_paradoxus
OTU14	173	0	2	0	8481	0	0	0	0	62690	126	1	41	8	861	0	0	0	0	0	k__Fungi; p__Ascomycota; c__Eurotiomycetes; o__Eurotiales; f__Aspergillaceae; g__unidentified; s__unidentified
OTU41	1	0	0	0	0	0	0	0	1	0	0	0	0	0	1	0	0	0	0	0	k__Fungi; p__Ascomycota; c__Saccharomycetes; o__Saccharomycetales; f__Saccharomycetaceae; g__Saccharomyces; s__Saccharomyces_cariocanus
OTU4	0	17133	74559	10409	43078	25359	232	3141	0	0	2196	0	1742	4777	2	32494	22313	38893	0	0	k__Fungi; p__Ascomycota; c__Saccharomycetes; o__Saccharomycetales; f__Metschnikowiaceae; g__Clavispora; s__Clavispora_lusitaniae
OTU40	0	0	0	0	0	0	0	0	0	0	0	0	0	0	0	3	0	0	0	0	No blast hit
OTU59	0	0	0	0	0	0	0	0	2	0	0	0	0	0	0	0	0	0	0	0	k__Fungi; p__Ascomycota; c__Saccharomycetes; o__Saccharomycetales; f__Saccharomycetaceae; g__Saccharomyces; s__Saccharomyces_paradoxus
OTU89	0	0	0	0	0	0	0	0	0	0	0	0	0	0	0	0	0	2	0	0	k__Fungi; p__Ascomycota; c__Saccharomycetes; o__Saccharomycetales; f__Saccharomycetaceae; g__Torulaspora; s__Torulaspora_delbrueckii
OTU31	0	0	0	0	0	0	1357	0	0	0	0	0	0	0	0	0	0	0	0	0	k__Fungi; p__Ascomycota; c__Dothideomycetes; o__Pleosporales; f__Pleosporaceae; g__Alternaria; s__Alternaria_betae-kenyensis
OTU68	0	0	0	0	0	0	0	0	1	0	0	0	1	0	0	0	0	0	0	0	k__Fungi; p__Ascomycota; c__Saccharomycetes; o__Saccharomycetales; f__Saccharomycetaceae; g__Saccharomyces; s__Saccharomyces_paradoxus
OTU10	0	0	0	0	2591	62	0	558	0	0	0	0	0	0	72	0	0	0	0	0	No blast hit
OTU70	0	0	0	0	0	0	0	0	1	0	0	0	0	1	0	0	0	0	0	0	k__Fungi; p__Ascomycota; c__Saccharomycetes; o__Saccharomycetales; f__Saccharomycetaceae; g__Saccharomyces; s__Saccharomyces_paradoxus
OTU62	0	0	0	0	0	0	0	0	0	1	0	0	1	0	0	0	0	0	0	0	k__Fungi; p__Ascomycota; c__Saccharomycetes; o__Saccharomycetales; f__Saccharomycetaceae; g__Saccharomyces; s__Saccharomyces_paradoxus
OTU75	0	0	0	0	0	0	0	0	0	0	0	0	0	0	0	0	0	1	0	0	k__Fungi; p__Ascomycota; c__Saccharomycetes; o__Saccharomycetales; f__Saccharomycetales_fam_Incertae_sedis; g__Diutina; s__Diutina_catenulata
OTU28	0	0	0	0	0	0	0	0	0	0	0	0	158	0	0	0	0	0	0	0	No blast hit
OTU57	0	0	0	0	0	0	0	0	0	0	99	0	0	0	0	0	0	0	0	0	k__Fungi; p__Basidiomycota; c__Malasseziomycetes; o__Malasseziales; f__Malasseziaceae; g__Malassezia; s__Malassezia_globosa
OTU72	0	0	0	0	0	0	0	0	1	0	0	0	0	0	0	0	0	0	0	0	k__Fungi; p__Ascomycota; c__Saccharomycetes; o__Saccharomycetales; f__Saccharomycetales_fam_Incertae_sedis; g__Candida; s__Candida_albicans
OTU60	0	0	0	0	0	0	0	0	2	0	0	0	0	0	0	0	0	0	0	0	k__Fungi; p__Basidiomycota; c__Tremellomycetes; o__Tremellales; f__Tremellaceae; g__Cryptococcus; s__Cryptococcus_neoformans
OTU81	0	2	0	0	0	0	0	0	0	0	0	0	0	0	0	0	0	0	0	0	k__Fungi; p__Ascomycota; c__Saccharomycetes; o__Saccharomycetales; f__Saccharomycetaceae; g__Saccharomyces; s__Saccharomyces_paradoxus
OTU49	0	0	0	0	0	0	0	0	0	0	0	1	0	0	0	0	0	0	0	0	k__Fungi; p__Ascomycota; c__Saccharomycetes; o__Saccharomycetales; f__Saccharomycetales_fam_Incertae_sedis; g__Candida; s__Candida_albicans
OTU58	0	0	505	0	0	0	793	0	0	0	0	0	0	0	0	0	0	0	0	0	No blast hit
OTU80	0	0	0	0	0	1	0	0	0	0	0	0	0	0	0	1	0	0	0	0	k__Fungi; p__Ascomycota; c__Saccharomycetes; o__Saccharomycetales; f__Saccharomycetaceae; g__Torulaspora; s__Torulaspora_delbrueckii
OTU52	0	0	0	0	0	0	0	0	1	0	0	0	0	0	0	0	0	0	0	0	k__Fungi; p__Ascomycota; c__Saccharomycetes; o__Saccharomycetales; f__Saccharomycetaceae; g__Saccharomyces; s__Saccharomyces_eubayanus
OTU9	344	6165	3798	998	150	206	291	69	0	0	108	0	12	144	29	5028	52	694	5	0	k__Fungi; p__Ascomycota; c__Saccharomycetes; o__Saccharomycetales; f__Dipodascaceae; g__Dipodascus; s__Dipodascus_australiensis
OTU22	0	0	0	0	4114	0	0	0	0	0	0	0	0	0	0	0	0	0	0	0	k__Fungi; p__Ascomycota; c__Eurotiomycetes; o__Eurotiales; f__Aspergillaceae; g__Penicillium; s__Penicillium_astrolabium
OTU74	0	0	0	0	0	0	0	0	0	0	0	0	0	1	0	0	1	0	0	0	k__Fungi; p__Ascomycota; c__Saccharomycetes; o__Saccharomycetales; f__Saccharomycetaceae; g__Saccharomyces; s__Saccharomyces_eubayanus
OTU1	0	21588	44145	11626	20364	23445	7700	2369	0	0	1258	1	1581	14904	137	23004	46407	33270	1	0	k__Fungi; p__Ascomycota; c__Saccharomycetes; o__Saccharomycetales; f__Saccharomycetales_fam_Incertae_sedis; g__Diutina; s__Diutina_catenulata
OTU37	0	13	21	14	22	19	0	1	0	0	2	0	0	4	0	18	27	15	0	0	k__Fungi; p__Ascomycota; c__Saccharomycetes; o__Saccharomycetales; f__Metschnikowiaceae; g__Clavispora; s__Clavispora_lusitaniae
OTU61	0	0	0	0	0	0	0	0	0	1	0	0	0	0	0	0	1	0	0	0	k__Fungi; p__Ascomycota; c__Saccharomycetes; o__Saccharomycetales; f__Saccharomycetaceae; g__Saccharomyces; s__Saccharomyces_paradoxus
OTU27	0	0	0	0	0	0	0	0	1	0	0	0	0	0	0	2316	0	0	0	0	k__Fungi; p__Ascomycota; c__Dothideomycetes; o__Capnodiales; f__Cladosporiaceae; g__Cladosporium; s__Cladosporium_exasperatum
OTU7	37654	33799	1523	0	9954	0	347	0	333384	81769	52145	253428	80425	19250	77351	0	2314	2	4	2	k__Fungi; p__Ascomycota; c__Saccharomycetes; o__Saccharomycetales; f__Saccharomycetales_fam_Incertae_sedis; g__Candida; s__Candida_albicans
OTU69	0	0	0	1	0	0	0	0	0	0	0	0	0	0	0	1	0	0	0	0	k__Fungi; p__Ascomycota; c__Saccharomycetes; o__Saccharomycetales; f__Saccharomycetaceae; g__Saccharomyces; s__Saccharomyces_eubayanus
OTU79	0	0	0	0	0	0	0	0	1	0	0	0	0	0	0	0	1	0	0	0	k__Fungi; p__Ascomycota; c__Saccharomycetes; o__Saccharomycetales; f__Saccharomycetaceae; g__Saccharomyces; s__Saccharomyces_paradoxus
OTU38	0	0	0	0	0	0	0	0	0	0	0	0	0	0	0	0	0	108	0	0	No blast hit
OTU56	0	0	0	0	0	0	1	1	0	0	0	0	0	0	0	0	0	0	0	0	k__Fungi; p__Ascomycota; c__Saccharomycetes; o__Saccharomycetales; f__Saccharomycetaceae; g__Saccharomyces; s__Saccharomyces_paradoxus
OTU20	0	0	0	0	0	11444	0	6014	0	0	0	0	0	0	0	0	0	0	0	0	k__Fungi; p__Ascomycota; c__Saccharomycetes; o__Saccharomycetales; f__Debaryomycetaceae; g__Debaryomyces; s__Debaryomyces_hansenii
OTU33	0	15	17	0	11	0	0	0	0	0	0	0	0	0	0	0	18	17	0	0	k__Fungi; p__Ascomycota; c__Saccharomycetes; o__Saccharomycetales; f__Saccharomycetales_fam_Incertae_sedis; g__Diutina; s__Diutina_catenulata
OTU25	1	1	0	2	6	0	5	6	0	0	0	0	1	0	0	4	2	2	0	0	k__Fungi; p__Ascomycota; c__Saccharomycetes; o__Saccharomycetales; f__Saccharomycetaceae; g__Saccharomyces; s__Saccharomyces_eubayanus
OTU55	0	0	0	0	1	0	1	0	0	0	0	0	0	1	0	0	0	0	0	0	k__Fungi; p__Ascomycota; c__Saccharomycetes; o__Saccharomycetales; f__Saccharomycetaceae; g__Saccharomyces; s__Saccharomyces_paradoxus
OTU34	0	0	0	0	0	0	0	0	0	0	0	0	471	0	0	0	0	0	0	0	k__Fungi; p__Ascomycota; c__Dothideomycetes; o__unidentified; f__unidentified; g__unidentified; s__unidentified
OTU3	185002	62033	47388	11942	20629	15385	11129	4501	368180	72349	85890	245385	123601	67489	120940	47119	22519	30485	3	2	k__Fungi; p__Ascomycota; c__Saccharomycetes; o__Saccharomycetales; f__Saccharomycetales_fam_Incertae_sedis; g__Candida; s__Candida_tropicalis
OTU32	0	0	0	0	0	0	0	0	0	0	0	0	0	510	0	0	0	0	0	0	k__Fungi; p__Ascomycota; c__Dothideomycetes; o__Pleosporales; f__Pleosporaceae; g__Pyrenophora; s__Pyrenophora_tritici-repentis
OTU64	0	0	0	0	793	0	0	0	0	0	0	0	0	0	0	0	5057	0	0	0	No blast hit
OTU63	0	0	0	0	0	0	0	0	0	1	0	0	0	0	1	0	0	0	0	0	k__Fungi; p__Ascomycota; c__Saccharomycetes; o__Saccharomycetales; f__Saccharomycetaceae; g__Saccharomyces; s__Saccharomyces_paradoxus
OTU43	0	0	0	0	0	0	0	0	0	0	0	0	0	238	0	0	0	0	0	0	k__Fungi; p__Ascomycota; c__Dothideomycetes; o__Pleosporales; f__Phaeosphaeriaceae; g__unidentified; s__unidentified

## Sheet: ITS1
Sample ID	Raw Reads	Trimmed Reads	TotPairs	AssembledPairs (%)	AssembledFilteredPairs (%)	phiX hit	phiXFilt (%)	InRange (%)
Sample_26-PreMC-ITS1	2168046	2157712	1073693	1,070,604 (99.71%)	1,064,077 (99.10%)	0	1,064,077 (99.10%)	1,064,077 (99.10%)
Sample_28-POSTMC-ITS1	706214	702760	349659	347,480 (99.38%)	344,764 (98.60%)	0	344,764 (98.60%)	344,764 (98.60%)
Total reads after merging of samples	Total reads after dereplication	Chimeras in unique sequences	Non-chimeras in unique sequences	Total chimeras (taking abundance into account)	Total reads after chimera check (taking abundance into account)	Borderline sequences (taking abundance into account)
1408841	26847	2 (5.6%)	33 (91.7%)	7 (0.0%)	21455 (99.9%)	5 (0.0%)
Sample ID	Number of reads	Number of OTUs
Sample_26-PreMC-ITS1	1051217	27
Sample_28-POSTMC-ITS1	341248	15
OTU Table with Taxonomy
# Constructed from biom file
#OTU ID	S26-PreMC-ITS1	S28-POSTMC-ITS1	ConsensusLineage
OTU8	2	0	k__Fungi; p__Ascomycota; c__Saccharomycetes; o__Saccharomycetales; f__Saccharomycetales_fam_Incertae_sedis; g__Candida; s__Candida_tropicalis
OTU19	2	0	k__Fungi; p__Ascomycota; c__Saccharomycetes; o__Saccharomycetales; f__Saccharomycetales_fam_Incertae_sedis; g__Candida; s__Candida_albicans
OTU4	5	38085	k__Fungi; p__Ascomycota; c__Eurotiomycetes; o__Eurotiales; f__Aspergillaceae; g__Penicillium; s__Penicillium_halotolerans
OTU30	27	237	k__Fungi; p__Ascomycota; c__Saccharomycetes; o__Saccharomycetales; f__Saccharomycetaceae; g__Saccharomyces; s__Saccharomyces_cerevisiae
OTU31	0	1	k__Fungi; p__Ascomycota; c__Saccharomycetes; o__Saccharomycetales; f__Saccharomycetales_fam_Incertae_sedis; g__Candida; s__Candida_albicans
OTU10	3	3	k__Fungi; p__Basidiomycota; c__Tremellomycetes; o__Tremellales; f__Tremellaceae; g__Cryptococcus; s__Cryptococcus_neoformans
OTU6	0	20402	k__Fungi; p__Ascomycota; c__Eurotiomycetes; o__Eurotiales; f__Aspergillaceae; g__unidentified; s__unidentified
OTU5	0	26453	k__Fungi; p__Ascomycota; c__Eurotiomycetes; o__Eurotiales; f__Aspergillaceae; g__unidentified; s__unidentified
OTU0	305945	81075	k__Fungi; p__Ascomycota; c__Saccharomycetes; o__Saccharomycetales; f__Saccharomycetales_fam_Incertae_sedis; g__Candida; s__Candida_albicans
OTU28	4	32	k__Fungi; p__Ascomycota; c__Saccharomycetes; o__Saccharomycetales; f__Saccharomycetaceae; g__Saccharomyces; s__Saccharomyces_cerevisiae
OTU11	1	0	k__Fungi; p__Ascomycota; c__Saccharomycetes; o__Saccharomycetales; f__Saccharomycetales_fam_Incertae_sedis; g__Candida; s__Candida_albicans
OTU12	1	0	k__Fungi; p__Ascomycota; c__Saccharomycetes; o__Saccharomycetales; f__Saccharomycetales_fam_Incertae_sedis; g__Candida; s__Candida_tropicalis
OTU15	1	0	k__Fungi; p__Ascomycota; c__Saccharomycetes; o__Saccharomycetales; f__Saccharomycetales_fam_Incertae_sedis; g__Candida; s__Candida_albicans
OTU9	1	0	k__Fungi; p__Ascomycota; c__Saccharomycetes; o__Saccharomycetales; f__Saccharomycetales_fam_Incertae_sedis; g__Candida; s__Candida_tropicalis
OTU22	1	0	k__Fungi; p__Ascomycota; c__Saccharomycetes; o__Saccharomycetales; f__Saccharomycetales_fam_Incertae_sedis; g__Candida; s__Candida_albicans
OTU1	291270	72104	k__Fungi; p__Ascomycota; c__Saccharomycetes; o__Saccharomycetales; f__Saccharomycetales_fam_Incertae_sedis; g__Candida; s__Candida_tropicalis
OTU29	0	2	k__Fungi; p__Ascomycota; c__Eurotiomycetes; o__Eurotiales; f__Aspergillaceae; g__Aspergillus; s__Aspergillus_fischeri
OTU21	1	0	k__Fungi; p__Basidiomycota; c__Tremellomycetes; o__Tremellales; f__Tremellaceae; g__Cryptococcus; s__Cryptococcus_neoformans
OTU13	1	0	k__Fungi; p__Basidiomycota; c__Tremellomycetes; o__Tremellales; f__Tremellaceae; g__Cryptococcus; s__Cryptococcus_neoformans
OTU27	1	0	k__Fungi; p__Basidiomycota; c__Tremellomycetes; o__Tremellales; f__Tremellaceae; g__Cryptococcus; s__Cryptococcus_neoformans
OTU7	199223	34515	k__Fungi; p__Basidiomycota; c__Malasseziomycetes; o__Malasseziales; f__Malasseziaceae; g__Malassezia; s__Malassezia_furfur
OTU16	1	0	k__Fungi; p__Ascomycota; c__Lecanoromycetes; o__Candelariales; f__Candelariaceae; g__Candelariella; s__unidentified
OTU18	1	0	k__Fungi; p__Ascomycota; c__Saccharomycetes; o__Saccharomycetales; f__Saccharomycetales_fam_Incertae_sedis; g__Candida; s__Candida_tropicalis
OTU26	0	2	k__Fungi; p__Ascomycota; c__Saccharomycetes; o__Saccharomycetales; f__Saccharomycetales_fam_Incertae_sedis; g__Candida; s__Candida_albicans
OTU23	1	0	k__Fungi; p__Ascomycota; c__Saccharomycetes; o__Saccharomycetales; f__Saccharomycetales_fam_Incertae_sedis; g__Candida; s__Candida_tropicalis
OTU24	1	0	k__Fungi; p__Basidiomycota; c__Tremellomycetes; o__Tremellales; f__Tremellaceae; g__Cryptococcus; s__Cryptococcus_neoformans
OTU20	1	0	k__Fungi; p__Ascomycota; c__Saccharomycetes; o__Saccharomycetales; f__Saccharomycetales_fam_Incertae_sedis; g__Candida; s__Candida_tropicalis
OTU25	2	0	k__Fungi; p__Basidiomycota; c__Malasseziomycetes; o__Malasseziales; f__Malasseziaceae; g__Malassezia; s__Malassezia_furfur
OTU17	2	0	k__Fungi; p__Basidiomycota; c__Malasseziomycetes; o__Malasseziales; f__Malasseziaceae; g__Malassezia; s__Malassezia_furfur
OTU3	28	12	k__Fungi; p__Ascomycota; c__Saccharomycetes; o__Saccharomycetales; f__Dipodascaceae; g__unidentified; s__unidentified
OTU32	0	2	k__Fungi; p__Ascomycota; c__Eurotiomycetes; o__Eurotiales; f__Aspergillaceae; g__Aspergillus; s__Aspergillus_fischeri
OTU2	254690	68323	k__Fungi; p__Basidiomycota; c__Tremellomycetes; o__Tremellales; f__Tremellaceae; g__Cryptococcus; s__Cryptococcus_neoformans
OTU14	1	0	k__Fungi; p__Ascomycota; c__Saccharomycetes; o__Saccharomycetales; f__Saccharomycetales_fam_Incertae_sedis; g__Candida; s__Candida_albicans

## Sheet: 28S rRNA
Sample ID	Raw Reads	Trimmed Reads	TotPairs	AssembledPairs (%)	AssembledFilteredPairs (%)	phiX hit	phiXFilt (%)	InRange (%)
Sample_16-PreMC-28S	2640324	2635694	1315546	1,313,171 (99.82%)	1,297,569 (98.63%)	0	1,297,569 (98.63%)	1,297,569 (98.63%)
Sample_39-POSTMC-28S	1179562	1177111	587376	585,127 (99.62%)	578,123 (98.42%)	0	578,123 (98.42%)	578,123 (98.42%)
Total reads after merging of samples	Total reads after dereplication	Chimeras in unique sequences	Non-chimeras in unique sequences	Total chimeras (taking abundance into account)	Total reads after chimera check (taking abundance into account)	Borderline sequences (taking abundance into account)
1875692	126719	299 (62.6%)	167 (34.9%)	6,198 (5.5%)	67,904 (59.8%)	39,473 (34.8%)
Sample ID	Number of reads before 0.05% Filter	Number of OTUs before 0.05% Filter	Number of reads after 0.05% Filter	Number of OTUs after 0.05% Filter
Sample_16-PreMC-28S	1130431	164	1128856	58
Sample_39-POSTMC-28S	571117	47	570932	29
OTU Table with Taxonomy
# Constructed from biom file
#OTU ID	S16-PreMC-28S	S39-POSTMC-28S	ConsensusLineage
OTU6	6	154	d1__Root; d2__Fungi; d3__Basidiomycota; d4__Exobasidiomycetes; d5__Malasseziales; d6__Malasseziaceae; d7__Malassezia
OTU48	1902	0	d1__Root; d2__Fungi; d3__Ascomycota; d4__Saccharomycetes; d5__Saccharomycetales; d6__Saccharomycetaceae; d7__Saccharomyces
OTU39	737	0	None
OTU12	249	120	d1__Root; d2__Fungi; d3__Ascomycota; d4__Saccharomycetes; d5__Saccharomycetales; d6__Saccharomycetaceae; d7__Saccharomyces
OTU15	171435	106632	None
OTU21	157	42	d1__Root; d2__Fungi; d3__Basidiomycota; d4__Tremellomycetes; d5__Tremellales; d6__Tremellaceae; d7__Cryptococcus
OTU13	299044	65199	d1__Root; d2__Fungi; d3__Basidiomycota; d4__Tremellomycetes; d5__Tremellales; d6__Tremellaceae; d7__Cryptococcus
OTU54	1678	0	d1__Root; d2__Fungi; d3__Ascomycota; d4__Saccharomycetes; d5__Saccharomycetales; d6__Saccharomycetaceae; d7__Saccharomyces
OTU77	354	0	None
OTU96	821	0	None
OTU23	3191	0	None
OTU51	85	131	d1__Root; d2__Fungi; d3__Ascomycota; d4__Eurotiomycetes; d5__Eurotiales; d6__Trichocomaceae; d7__Penicillium
OTU73	103	80	None
OTU144	8	139	d1__Root; d2__Fungi; d3__Basidiomycota; d4__Exobasidiomycetes; d5__Malasseziales; d6__Malasseziaceae; d7__Malassezia
OTU160	1359	0	d1__Root; d2__Fungi; d3__Ascomycota; d4__Saccharomycetes; d5__Saccharomycetales; d6__Saccharomycetaceae; d7__Saccharomyces
OTU41	7219	0	None
OTU4	74	120	d1__Root; d2__Fungi; d3__Ascomycota; d4__Eurotiomycetes; d5__Eurotiales; d6__Trichocomaceae; d7__Penicillium
OTU10	255117	106473	d1__Root; d2__Fungi; d3__Ascomycota; d4__Saccharomycetes; d5__Saccharomycetales; d6__Saccharomycetaceae; d7__Saccharomyces
OTU58	166	64	d1__Root; d2__Fungi; d3__Ascomycota; d4__Saccharomycetes; d5__Saccharomycetales; d6__Saccharomycetaceae; d7__Saccharomyces
OTU1	4255	73873	d1__Root; d2__Fungi; d3__Basidiomycota; d4__Exobasidiomycetes; d5__Malasseziales; d6__Malasseziaceae; d7__Malassezia
OTU152	4708	1	None
OTU132	164	0	None
OTU56	200	0	None
OTU33	1502	0	d1__Root; d2__Fungi; d3__Ascomycota; d4__Saccharomycetes; d5__Saccharomycetales; d6__Saccharomycetaceae; d7__Debaryomyces
OTU8	350	264	None
OTU19	587	110	d1__Root; d2__Fungi; d3__Basidiomycota; d4__Tremellomycetes; d5__Tremellales; d6__Tremellaceae; d7__Cryptococcus
OTU36	1024	0	None
OTU103	2549	0	d1__Root; d2__Fungi; d3__Ascomycota; d4__Saccharomycetes; d5__Saccharomycetales; d6__Saccharomycetaceae; d7__Debaryomyces
OTU148	122	0	None
OTU5	71	172	d1__Root; d2__Fungi; d3__Ascomycota; d4__Eurotiomycetes; d5__Eurotiales; d6__Trichocomaceae; d7__Eupenicillium
OTU46	17590	0	None
OTU0	50357	61916	d1__Root; d2__Fungi; d3__Ascomycota; d4__Eurotiomycetes; d5__Eurotiales; d6__Trichocomaceae; d7__Penicillium
OTU11	14888	0	None
OTU85	115	0	d1__Root; d2__Fungi; d3__Basidiomycota; d4__Tremellomycetes; d5__Tremellales; d6__Tremellaceae; d7__Cryptococcus
OTU83	99	0	d1__Root; d2__Fungi; d3__Ascomycota; d4__Saccharomycetes; d5__Saccharomycetales; d6__Saccharomycetaceae; d7__Saccharomyces
OTU150	328	117	None
OTU91	103	53	d1__Root; d2__Fungi; d3__Ascomycota; d4__Saccharomycetes; d5__Saccharomycetales; d6__Saccharomycetaceae; d7__Saccharomyces
OTU106	5595	0	d1__Root; d2__Fungi; d3__Ascomycota; d4__Saccharomycetes; d5__Saccharomycetales; d6__Saccharomycetaceae; d7__Saccharomyces
OTU159	458	89	d1__Root; d2__Fungi; d3__Basidiomycota; d4__Tremellomycetes; d5__Tremellales; d6__Tremellaceae; d7__Cryptococcus
OTU88	221	0	None
OTU157	111	0	None
OTU2	39681	67789	d1__Root; d2__Fungi; d3__Ascomycota; d4__Eurotiomycetes; d5__Eurotiales; d6__Trichocomaceae; d7__Aspergillus
OTU50	5362	0	None
OTU116	6228	1	None
OTU14	121	0	None
OTU59	110	0	None
OTU62	275	0	d1__Root; d2__Fungi; d3__Basidiomycota; d4__Tremellomycetes; d5__Tremellales; d6__Tremellaceae; d7__Cryptococcus
OTU124	411	151	d1__Root; d2__Fungi; d3__Ascomycota; d4__Saccharomycetes; d5__Saccharomycetales; d6__Saccharomycetaceae; d7__Saccharomyces
OTU121	4100	244	d1__Root; d2__Fungi; d3__Ascomycota; d4__Saccharomycetes; d5__Saccharomycetales; d6__Saccharomycetaceae; d7__Saccharomyces
OTU81	4003	0	d1__Root; d2__Fungi; d3__Ascomycota; d4__Saccharomycetes; d5__Saccharomycetales; d6__Saccharomycetaceae; d7__Saccharomyces
OTU9	213034	86494	None
OTU22	395	177	d1__Root; d2__Fungi; d3__Ascomycota; d4__Saccharomycetes; d5__Saccharomycetales; d6__Saccharomycetaceae; d7__Saccharomyces
OTU7	61	142	d1__Root; d2__Fungi; d3__Ascomycota; d4__Eurotiomycetes; d5__Eurotiales; d6__Trichocomaceae; d7__Aspergillus
OTU38	305	184	None
OTU32	1423	0	None
OTU133	300	0	None
OTU64	1956	1	None
OTU43	1989	0	None

## Sheet: 18S Stool
Sample ID	Raw Reads	Trimmed Reads	TotPairs	AssembledPairs (%)	AssembledFilteredPairs (%)	phiX hit	phiXFilt (%)	InRange (%)
D-004-18S	152220	151891	75783	75,624 (99.79%)	71,381 (94.19%)	0	71,381 (94.19%)	71,381 (94.19%)
D-008-18S	108470	108230	54011	53,884 (99.76%)	51,167 (94.73%)	0	51,167 (94.73%)	51,167 (94.73%)
D-009-18S	505268	504357	251733	251,252 (99.81%)	237,876 (94.50%)	0	237,876 (94.50%)	237,876 (94.50%)
D-011-18S	962988	961234	479745	478,976 (99.84%)	452,426 (94.31%)	0	452,426 (94.31%)	452,426 (94.31%)
D-013-18S	93772	93568	46684	46,566 (99.75%)	43,905 (94.05%)	0	43,905 (94.05%)	43,905 (94.05%)
D-022-18S	152868	152562	76129	75,908 (99.71%)	71,811 (94.33%)	0	71,811 (94.33%)	71,811 (94.33%)
D-024-18S	774616	773394	386088	385,526 (99.85%)	370,076 (95.85%)	0	370,076 (95.85%)	370,076 (95.85%)
D-027-18S	473094	472219	235675	235,245 (99.82%)	223,259 (94.73%)	1	223,258 (94.73%)	223,258 (94.73%)
D-028-18S	286138	285613	142547	142,211 (99.76%)	135,283 (94.90%)	0	135,283 (94.90%)	135,283 (94.90%)
D-030-18S	383528	382791	191028	190,722 (99.84%)	182,799 (95.69%)	0	182,799 (95.69%)	182,799 (95.69%)
D-036-18S	1034196	1032303	515215	514,240 (99.81%)	485,405 (94.21%)	0	485,405 (94.21%)	485,405 (94.21%)
D-043-18S	130042	129777	64758	64,547 (99.67%)	60,511 (93.44%)	0	60,511 (93.44%)	60,511 (93.44%)
D-045-18S	229770	229378	114494	114,325 (99.85%)	109,107 (95.29%)	0	109,107 (95.29%)	109,107 (95.29%)
D-050-18S	403432	402753	201044	200,667 (99.81%)	177,767 (88.42%)	1	177,766 (88.42%)	177,766 (88.42%)
D-054-18S	145764	145475	72594	72,420 (99.76%)	65,615 (90.39%)	0	65,615 (90.39%)	65,615 (90.39%)
D-055-18S	78340	78157	38991	38,914 (99.80%)	37,026 (94.96%)	0	37,026 (94.96%)	37,026 (94.96%)
D-057-18S	371666	371079	185252	184,805 (99.76%)	171,839 (92.76%)	0	171,839 (92.76%)	171,839 (92.76%)
D-068-18S	633268	632044	315417	314,784 (99.80%)	293,804 (93.15%)	0	293,804 (93.15%)	293,804 (93.15%)
D-071-18S	178186	177898	88809	88,611 (99.78%)	82,799 (93.23%)	0	82,799 (93.23%)	82,799 (93.23%)
D-076-18S	2346732	2340692	1167353	1,164,036 (99.72%)	1,028,010 (88.06%)	0	1,028,010 (88.06%)	1,028,010 (88.06%)
D-079-18S	136372	136087	67904	67,677 (99.67%)	62,338 (91.80%)	0	62,338 (91.80%)	62,338 (91.80%)
D-088-18S	151006	150757	75254	75,147 (99.86%)	71,533 (95.06%)	0	71,533 (95.06%)	71,533 (95.06%)
D-090-18S	168988	168723	84230	84,073 (99.81%)	79,941 (94.91%)	0	79,941 (94.91%)	79,941 (94.91%)
D-094-18S	160544	160282	80014	79,866 (99.82%)	71,564 (89.44%)	0	71,564 (89.44%)	71,564 (89.44%)
NegextrPSP-18S	900	363	151	0 (0%)	0 (0%)	0	0 (0%)	0 (0%)
NegextrQ1-18S	552	156	67	0 (0%)	0 (0%)	0	0 (0%)	0 (0%)
NegextrQ2-18S	24488	24090	12014	11,962 (99.57%)	10,237 (85.21%)	0	10,237 (85.21%)	10,237 (85.21%)
PCRNEG-18S	516	396	194	0 (0%)	0 (0%)	0	0 (0%)	0 (0%)
Total reads after merging of samples*	Total reads after dereplication*	Chimeras in unique sequences*	Non-chimeras in unique sequences*	Total chimeras (taking abundance into account)*	Total reads after chimera check (taking abundance into account)*	Borderline sequences (taking abundance into account)*
13842075	501603	351 (52.6%)	312 (46.8%)	5,436 (1.2%)	464,673 (98.8%)	64 (0.0%)
* This total number of reads refers to 69 amplicons sequenced together on this run. Of these only 30 are discussed in this manuscript, the remainder relate to a separate study
Sample ID	Number of reads before 0.05% Filter	Number of OTUs before 0.05% Filter	Number of reads after 0.05% Filter	Number of OTUs after 0.05% Filter
D-004-18S	70554	23	70535	16
D-008-18S	50848	17	50846	15
D-009-18S	235587	24	235556	18
D-011-18S	448431	32	448103	19
D-013-18S	43603	18	43457	14
D-022-18S	71196	22	71180	15
D-024-18S	367939	37	367670	20
D-027-18S	221761	26	221740	18
D-028-18S	134316	34	134299	24
D-030-18S	181637	29	181516	17
D-036-18S	480382	39	480251	24
D-043-18S	59975	22	59791	16
D-045-18S	108471	27	108462	21
D-050-18S	172441	55	171829	31
D-054-18S	64368	22	64262	19
D-055-18S	36833	15	36616	14
D-057-18S	168871	44	168752	25
D-068-18S	290263	39	289751	24
D-071-18S	81970	20	81934	15
D-076-18S	980604	77	979147	29
D-079-18S	61561	30	61543	22
D-088-18S	71135	23	71071	17
D-090-18S	79457	23	79396	18
D-094-18S	70688	28	70284	21
# Constructed from biom file
#OTU ID	D-050-18S	D-079-18S	D-076-18S	D-057-18S	D-024-18S	D-030-18S	D-045-18S	S55-IBD-090-18S	D-022-18S	D-027-18S	D-028-18S	D-036-18S	D-043-18S	D-004-18S	D-054-18S	D-068-18S	S53-IBD-088-18S	D-094-18S	D-008-18S	D-011-18S	D-013-18S	D-071-18S	D-009-18S	D-055-18S	ConsensusLineage
OTU48	0	0	0	0	45	0	0	0	0	0	0	0	0	0	0	0	0	0	0	0	0	0	0	0	No blast hit
OTU12	377	1	2	162	0	2	19	2	12	2	282	81	2	185	16	192	35	249	90	54	0	0	0	0	Eukaryota; Archaeplastida; Chloroplastida; Charophyta; Phragmoplastophyta; Streptophyta; Embryophyta; Tracheophyta; Spermatophyta; Magnoliophyta; Restionaceae environmental sample
OTU21	0	0	1151	0	0	0	0	0	0	0	0	0	0	0	0	0	0	0	0	0	0	0	0	0	Eukaryota; Opisthokonta; Nucletmycea; Fungi; Dikarya; Ascomycota; Saccharomycotina; Saccharomycetes; Saccharomycetales; Saccharomycodaceae; Hanseniaspora; Hanseniaspora vineae
OTU13	0	0	0	0	0	0	0	0	0	0	27	4	0	0	0	0	0	0	0	0	1	0	0	0	Eukaryota; Archaeplastida; Chloroplastida; Charophyta; Phragmoplastophyta; Streptophyta; Embryophyta; Tracheophyta; Spermatophyta; Magnoliophyta; Vitis sp. Soltis and Soltis 2519
OTU23	0	0	0	0	0	0	0	0	0	0	0	0	0	0	0	0	0	0	0	0	0	0	0	0	Eukaryota; Opisthokonta; Nucletmycea; Fungi; Dikarya; Basidiomycota; Ustilaginomycotina; Exobasidiomycetes; Malasseziales; Incertae Sedis; Malassezia; Malassezia japonica
OTU17	2305	0	3	0	0	0	0	1	0	0	0	0	0	0	8	0	0	43984	0	0	0	0	0	0	Eukaryota; Opisthokonta; Nucletmycea; Fungi; Dikarya; Ascomycota; Saccharomycotina; Saccharomycetes; Saccharomycetales; Saccharomycetaceae; Pichia; Pichia occidentalis
OTU51	0	0	0	0	1	0	0	0	0	0	0	0	0	0	0	1	0	0	0	0	0	0	0	0	Eukaryota; Opisthokonta; Nucletmycea; Fungi; Dikarya; Basidiomycota; Agaricomycotina; Agaricomycetes; Agaricales; Agaricaceae; Agaricus; Agaricus bisporus var. burnettii JB137-S8
OTU225	0	0	21	0	0	0	0	0	0	0	1	0	0	0	0	0	0	0	0	0	0	0	0	0	Eukaryota; Opisthokonta; Nucletmycea; Fungi; Dikarya; Ascomycota; Saccharomycotina; Saccharomycetes; Saccharomycetales; uncultured Geotrichum
OTU31	0	0	0	48	0	0	0	0	0	0	0	0	0	0	0	0	0	0	0	0	0	0	0	0	Eukaryota; Opisthokonta; Nucletmycea; Fungi; Dikarya; Ascomycota; Pezizomycotina; Sordariomycetes; Hypocreales; Acremonium sp. A109
OTU10	0	0	0	0	0	0	0	0	0	0	0	0	0	0	0	0	0	0	0	0	0	0	2	0	Eukaryota; Opisthokonta; Nucletmycea; Fungi; Dikarya; Ascomycota; Saccharomycotina; Saccharomycetes; Saccharomycetales; Incertae Sedis; Yarrowia; Yarrowia lipolytica
OTU212	44	97	739	196	445	236	144	113	83	277	156	584	77	89	72	397	84	38	78	580	57	101	303	42	Eukaryota; Opisthokonta; Nucletmycea; Fungi; Dikarya; Ascomycota; Saccharomycotina; Saccharomycetes; Saccharomycetales; Saccharomycetaceae; Saccharomyces; Saccharomyces mikatae IFO 1815
OTU196	0	0	1	0	0	0	0	0	0	0	0	23	0	0	0	1	0	0	0	0	0	0	0	0	Eukaryota; Opisthokonta; Nucletmycea; Fungi; Dikarya; Ascomycota; Pezizomycotina; Eurotiomycetes; Eurotiales; Trichocomaceae; Penicillium; Penicillium chrysogenum
OTU37	0	951	0	0	0	0	0	0	0	0	0	0	0	0	0	0	0	0	0	0	0	0	0	0	Eukaryota; Opisthokonta; Nucletmycea; Fungi; Dikarya; Ascomycota; Saccharomycotina; Saccharomycetes; Saccharomycetales; Incertae Sedis; Cyberlindnera; Cyberlindnera jadinii NBRC 0988
OTU1	0	0	0	633	0	0	0	0	0	0	0	0	0	0	0	0	0	0	0	0	0	0	0	0	Eukaryota; Excavata; Discoba; Jakobida; uncultured dinoflagellate
OTU301	39	199	2110	238	454	229	137	74	152	318	208	1138	148	116	76	602	83	33	97	668	96	174	498	44	Eukaryota; Opisthokonta; Nucletmycea; Fungi; Dikarya; Ascomycota; Saccharomycotina; Saccharomycetes; Saccharomycetales; Saccharomycetaceae; Saccharomyces; Saccharomyces mikatae IFO 1815
OTU19	0	0	0	0	131	0	0	0	0	0	0	0	0	0	0	0	0	0	0	0	0	0	0	0	Eukaryota; Opisthokonta; Nucletmycea; Fungi; Dikarya; Basidiomycota; Agaricomycotina; Agaricomycetes; Agaricales; Agaricaceae; Agaricus; Agaricus bisporus var. burnettii JB137-S8
OTU148	7	8	76	28	54	25	20	13	8	29	25	69	10	8	6	31	10	2	4	57	10	7	28	10	Eukaryota; Opisthokonta; Nucletmycea; Fungi; Dikarya; Ascomycota; Saccharomycotina; Saccharomycetes; Saccharomycetales; Saccharomycetaceae; Saccharomyces; Saccharomyces mikatae IFO 1815
OTU11	0	3	231225	0	0	0	0	0	0	0	0	14	0	0	4	5	0	2	0	0	0	5	0	0	Eukaryota; Opisthokonta; Nucletmycea; Fungi; Dikarya; Ascomycota; Saccharomycotina; Saccharomycetes; Saccharomycetales; Saccharomycodaceae; Hanseniaspora; Hanseniaspora uvarum
OTU16	68	0	0	0	0	0	0	0	0	13	204	0	0	146	0	0	0	0	1	0	0	0	0	0	Eukaryota; Opisthokonta; Nucletmycea; Fungi; Dikarya; Ascomycota; Pezizomycotina; Dothideomycetes; Capnodiales; uncultured Ascomycota
OTU24	2181	0	0	0	0	0	0	0	0	0	0	0	0	0	0	0	0	0	0	0	0	0	0	0	Eukaryota; Opisthokonta; Nucletmycea; Fungi; Dikarya; Ascomycota; Saccharomycotina; Saccharomycetes; Saccharomycetales; Incertae Sedis; Candida; Candida etchellsii
OTU42	0	0	0	0	0	0	0	0	0	1	0	0	0	0	0	0	0	417	0	359	0	0	0	0	Eukaryota; Archaeplastida; Chloroplastida; Charophyta; Phragmoplastophyta; Streptophyta; Embryophyta; Tracheophyta; Spermatophyta; Magnoliophyta; Phaseoleae environmental sample
OTU2	0	0	0	0	0	0	0	0	0	0	0	0	0	0	0	0	0	0	0	0	0	0	0	0	Eukaryota; Opisthokonta; Nucletmycea; Fungi; Dikarya; Basidiomycota; Agaricomycotina; Tremellomycetes; Tremellales; Tremellaceae; Cryptococcus; Cryptococcus neoformans var. grubii
OTU7	0	0	0	0	0	0	0	0	0	0	0	0	0	0	0	0	0	0	0	1	0	0	0	0	Eukaryota; Archaeplastida; Chloroplastida; Charophyta; Phragmoplastophyta; Streptophyta; Embryophyta; Tracheophyta; Spermatophyta; Magnoliophyta; Ericales; Vaccinium; Vaccinium macrocarpon
OTU38	108088	0	0	408	78	31	2	0	0	0	657	1	6	0	2	0	0	0	0	0	0	0	0	0	Eukaryota; Opisthokonta; Nucletmycea; Fungi; Dikarya; Ascomycota; Saccharomycotina; Saccharomycetes; Saccharomycetales; Debaryomycetaceae; Scheffersomyces; Scheffersomyces cryptocercus
OTU224	5	6	27	15	18	13	7	4	6	9	7	34	3	5	0	22	4	1	0	21	7	5	18	4	Eukaryota; Opisthokonta; Nucletmycea; Fungi; Dikarya; Ascomycota; Saccharomycotina; Saccharomycetes; Saccharomycetales; Saccharomycetaceae; Saccharomyces; Saccharomyces mikatae IFO 1815
OTU20	1	0	260	0	0	0	0	0	0	0	0	0	0	0	0	0	0	0	0	0	0	0	0	0	Eukaryota; Opisthokonta; Nucletmycea; Fungi; Dikarya; Ascomycota; Saccharomycotina; Saccharomycetes; Saccharomycetales; uncultured Geotrichum
OTU164	4	21	222	22	46	30	19	9	17	34	32	107	20	9	8	87	11	2	4	59	7	20	61	4	Eukaryota; Opisthokonta; Nucletmycea; Fungi; Dikarya; Ascomycota; Saccharomycotina; Saccharomycetes; Saccharomycetales; Saccharomycetaceae; Saccharomyces; Saccharomyces mikatae IFO 1815
OTU25	30	118	998	178	354	207	132	93	98	238	161	673	75	105	45	457	56	52	68	663	66	129	328	44	Eukaryota; Opisthokonta; Nucletmycea; Fungi; Dikarya; Ascomycota; Saccharomycotina; Saccharomycetes; Saccharomycetales; Saccharomycetaceae; Saccharomyces; Saccharomyces mikatae IFO 1815
OTU34	34	0	635	15	0	0	0	0	0	0	166	0	0	0	0	66	0	0	0	0	0	0	0	32	Eukaryota; Archaeplastida; Chloroplastida; Charophyta; Phragmoplastophyta; Streptophyta; Embryophyta; Tracheophyta; Spermatophyta; Magnoliophyta; Rosales; Sanguisorba; Sanguisorba sitchensis
OTU3	36940	58602	601723	153180	364696	180041	107682	78837	70591	220312	129401	476060	59260	69708	37575	285750	67223	25080	50388	444376	43132	81304	233618	36244	Eukaryota; Opisthokonta; Nucletmycea; Fungi; Dikarya; Ascomycota; Saccharomycotina; Saccharomycetes; Saccharomycetales; Saccharomycetaceae; Saccharomyces; Saccharomyces mikatae IFO 1815
OTU129	909	10	8	24	48	138	7	7	0	10	28	49	0	0	0	0	7	2	0	0	0	0	15	0	Eukaryota; Opisthokonta; Nucletmycea; Fungi; Dikarya; Ascomycota; Saccharomycotina; Saccharomycetes; Saccharomycetales; Incertae Sedis; Candida; Candida oleophila
OTU35	0	0	0	0	0	0	0	0	0	0	0	0	0	0	2136	0	0	0	0	0	0	0	0	0	Eukaryota; Opisthokonta; Nucletmycea; Fungi; Dikarya; Ascomycota; Saccharomycotina; Saccharomycetes; Saccharomycetales; Saccharomycetaceae; Dekkera; Brettanomyces anomalus
OTU214	0	0	0	0	11	0	0	0	0	0	0	0	0	0	0	0	0	0	0	0	0	0	0	0	Eukaryota; Opisthokonta; Nucletmycea; Fungi; Dikarya; Basidiomycota; Agaricomycotina; Agaricomycetes; Agaricales; Agaricaceae; Agaricus; Agaricus bisporus var. burnettii JB137-S8
OTU138	9	20	240	74	156	65	48	23	53	104	69	223	26	37	19	132	25	14	30	204	16	45	105	12	Eukaryota; Opisthokonta; Nucletmycea; Fungi; Dikarya; Ascomycota; Saccharomycotina; Saccharomycetes; Saccharomycetales; Saccharomycetaceae; Saccharomyces; Saccharomyces mikatae IFO 1815
OTU15	48	83	1071	134	260	169	95	72	117	236	132	600	110	81	56	302	46	27	69	468	51	105	224	34	Eukaryota; Opisthokonta; Nucletmycea; Fungi; Dikarya; Ascomycota; Saccharomycotina; Saccharomycetes; Saccharomycetales; Saccharomycetaceae; Saccharomyces; Saccharomyces mikatae IFO 1815
OTU45	10	1345	189	0	549	245	39	55	0	0	2520	22	0	0	133	0	3460	4	0	0	0	0	1	121	Eukaryota; Opisthokonta; Nucletmycea; Fungi; Dikarya; Ascomycota; Saccharomycotina; Saccharomycetes; Saccharomycetales; Incertae Sedis; Candida; Candida albicans SC5314
OTU114	0	0	76	0	0	0	0	0	0	0	0	0	0	0	0	1	0	346	0	0	0	0	0	0	Eukaryota; Opisthokonta; Nucletmycea; Fungi; Dikarya; Ascomycota; Saccharomycotina; Saccharomycetes; Saccharomycetales; Saccharomycetaceae; Kazachstania; Kazachstania unispora
OTU229	9597	0	0	1	0	0	0	0	0	0	0	0	0	0	0	0	0	1	0	0	0	0	0	0	Eukaryota; Opisthokonta; Nucletmycea; Fungi; Dikarya; Ascomycota; Saccharomycotina; Saccharomycetes; Saccharomycetales; uncultured Pichia
OTU223	15	10	190	57	102	35	35	24	30	65	51	144	10	17	14	71	17	4	6	125	11	18	63	16	Eukaryota; Opisthokonta; Nucletmycea; Fungi; Dikarya; Ascomycota; Saccharomycotina; Saccharomycetes; Saccharomycetales; Saccharomycetaceae; Saccharomyces; Saccharomyces mikatae IFO 1815
OTU170	3	0	35	4	165	1	26	0	2	9	3	32	4	0	1	8	2	0	1	34	0	4	5	3	Eukaryota; Opisthokonta; Nucletmycea; Fungi; Dikarya; Ascomycota; Saccharomycotina; Saccharomycetes; Saccharomycetales; Saccharomycetaceae; Saccharomyces; Saccharomyces mikatae IFO 1815
OTU41	0	0	0	28	0	0	0	0	0	0	0	0	0	0	0	0	0	0	0	0	0	0	0	0	Eukaryota; Archaeplastida; Chloroplastida; Charophyta; Phragmoplastophyta; Streptophyta; Embryophyta; Tracheophyta; Spermatophyta; Magnoliophyta; Malpighiales; Linum; Linum perenne
OTU4	3	38	3090	273	0	0	1	0	0	0	0	0	0	17	0	0	0	0	0	0	0	0	0	0	Eukaryota; Archaeplastida; Chloroplastida; Charophyta; Phragmoplastophyta; Streptophyta; Embryophyta; Tracheophyta; Spermatophyta; Magnoliophyta; Solanales; Solanum; Solanum tuberosum (potato)
OTU27	0	0	0	0	0	0	0	0	0	0	0	0	0	0	0	0	0	0	0	0	0	0	0	0	Eukaryota; Opisthokonta; Nucletmycea; Fungi; Dikarya; Ascomycota; Saccharomycotina; Saccharomycetes; Saccharomycetales; Metschnikowiaceae; Clavispora; Clavispora lusitaniae ATCC 42720
OTU250	6	6	22	5	19	6	2	1	6	23	6	31	6	9	5	23	5	1	2	36	1	8	22	6	Eukaryota; Opisthokonta; Nucletmycea; Fungi; Dikarya; Ascomycota; Saccharomycotina; Saccharomycetes; Saccharomycetales; Saccharomycetaceae; Saccharomyces; Saccharomyces mikatae IFO 1815
OTU33	0	0	0	0	0	0	0	0	0	0	0	0	0	0	0	947	0	0	0	0	0	0	0	0	Eukaryota; Opisthokonta; Nucletmycea; Fungi; Dikarya; Ascomycota; Pezizomycotina; Leotiomycetes; Helotiales; Sclerotiniaceae; Sclerotinia; Botrytis cinerea B05.10
OTU253	8	1	50	6	38	43	2	4	2	0	1	63	0	1	0	27	1	0	0	260	1	4	3	0	Eukaryota; Opisthokonta; Nucletmycea; Fungi; Dikarya; Ascomycota; Saccharomycotina; Saccharomycetes; Saccharomycetales; Saccharomycetaceae; Saccharomyces; Saccharomyces mikatae IFO 1815
OTU8	1	0	0	13010	0	0	0	0	0	0	0	0	3	0	0	0	0	0	0	0	0	0	0	0	Eukaryota; SAR; Stramenopiles; Incertae Sedis; Blastocystis; Blastocystis hominis
OTU104	0	1	0	0	0	0	0	0	0	0	1	0	0	0	0	0	2	0	0	0	0	0	0	0	Eukaryota; Opisthokonta; Nucletmycea; Fungi; Dikarya; Ascomycota; Saccharomycotina; Saccharomycetes; Saccharomycetales; Incertae Sedis; Candida; Candida tropicalis MYA-3404
OTU5	3	0	227	0	0	0	0	0	0	0	0	0	0	0	0	0	0	0	0	0	0	0	0	0	Eukaryota; Opisthokonta; Nucletmycea; Fungi; Dikarya; Ascomycota; Saccharomycotina; Saccharomycetes; Saccharomycetales; uncultured Geotrichum
OTU0	98	0	0	0	0	0	0	0	0	0	0	2	0	0	0	0	0	0	0	0	0	0	0	0	Eukaryota; Opisthokonta; Nucletmycea; Fungi; Dikarya; Ascomycota; Pezizomycotina; Eurotiomycetes; Eurotiales; Trichocomaceae; Aspergillus; Aspergillus clavatus NRRL 1
OTU85	0	0	0	0	0	0	43	0	0	0	0	295	0	0	0	1	0	0	0	0	0	0	258	0	Eukaryota; Opisthokonta; Nucletmycea; Fungi; Dikarya; Ascomycota; Saccharomycotina; Saccharomycetes; Saccharomycetales; uncultured eukaryote
OTU18	1101	1	129630	0	0	0	0	1	0	0	1	1	0	0	0	2	0	0	0	1	0	5	0	0	Eukaryota; Opisthokonta; Nucletmycea; Fungi; Dikarya; Ascomycota; Saccharomycotina; Saccharomycetes; Saccharomycetales; uncultured Geotrichum
OTU26	3	21	0	12	0	0	1	0	3	59	160	0	31	0	0	625	0	24	6	135	0	0	0	0	Eukaryota; Archaeplastida; Chloroplastida; Charophyta; Phragmoplastophyta; Streptophyta; Embryophyta; Tracheophyta; Spermatophyta; Magnoliophyta; Ericales; Camellia; Camellia sinensis
OTU288	0	0	0	0	0	0	0	0	0	0	0	0	0	0	0	0	0	0	0	0	0	0	0	0	Eukaryota; Opisthokonta; Nucletmycea; Fungi; Dikarya; Ascomycota; Pezizomycotina; Eurotiomycetes; Eurotiales; Trichocomaceae; Aspergillus; Aspergillus restrictus
OTU14	0	0	0	0	0	0	0	63	0	0	0	0	0	0	0	0	0	0	0	0	0	0	0	0	Eukaryota; Opisthokonta; Nucletmycea; Fungi; Dikarya; Ascomycota; Saccharomycotina; Saccharomycetes; Saccharomycetales; Saccharomycetaceae; Kluyveromyces; Kluyveromyces lactis
OTU59	0	0	0	0	0	0	0	0	0	0	0	0	0	0	0	0	0	0	0	0	0	0	0	0	Eukaryota; Opisthokonta; Nucletmycea; Fungi; Dikarya; Ascomycota; Pezizomycotina; Dothideomycetes; Pleosporales; uncultured Pleosporales
OTU49	9890	0	1824	1	0	0	1	0	0	0	0	0	0	0	23837	0	0	1	0	0	0	0	0	0	Eukaryota; Opisthokonta; Nucletmycea; Fungi; Dikarya; Ascomycota; Saccharomycotina; Saccharomycetes; Saccharomycetales; Incertae Sedis; Candida; Candida ethanolica
OTU9	0	0	0	0	0	0	0	0	0	0	0	0	0	2	249	0	0	0	2	2	1	0	4	0	Eukaryota; SAR; Stramenopiles; Incertae Sedis; Blastocystis; Blastocystis hominis
OTU249	2	0	3302	0	0	0	0	0	0	1	0	1	0	0	0	0	0	0	0	0	0	0	0	0	Eukaryota; Opisthokonta; Nucletmycea; Fungi; Dikarya; Ascomycota; Saccharomycotina; Saccharomycetes; Saccharomycetales; Saccharomycetaceae; Torulaspora; Torulaspora delbrueckii
OTU197	0	1	0	0	0	0	0	0	0	0	0	0	0	0	0	1	0	0	0	0	0	0	0	0	Eukaryota; Opisthokonta; Nucletmycea; Fungi; Dikarya; Ascomycota; Saccharomycotina; Saccharomycetes; Saccharomycetales; Incertae Sedis; Candida; Candida albicans SC5314
OTU55	0	0	0	0	0	0	0	0	0	0	0	0	0	0	0	0	0	0	0	0	0	0	0	0	Eukaryota; Archaeplastida; Chloroplastida; Charophyta; Phragmoplastophyta; Streptophyta; Embryophyta; Tracheophyta; Spermatophyta; Magnoliophyta; Celastrales; Peripterygia; Peripterygia marginata

## Sheet: ITS2 Stool
Sample ID	Raw Reads	Trimmed Reads	TotPairs	AssembledPairs (%)	AssembledFilteredPairs (%)	phiX hit	phiXFilt (%)	InRange (%)
D-004-ITS2	27386	26035	12438	11,090 (89.16%)	4,275 (34.37%)	0	4,275 (34.37%)	4,275 (34.37%)
D-008-ITS2	30878	28108	12912	10,151 (78.62%)	1,096 (8.49%)	0	1,096 (8.49%)	1,096 (8.49%)
D-009-ITS2	47388	43346	20128	16,536 (82.15%)	2,998 (14.89%)	0	2,998 (14.89%)	2,998 (14.89%)
D-011-ITS2	70628	63997	29529	24,850 (84.15%)	3,656 (12.38%)	0	3,656 (12.38%)	3,656 (12.38%)
D-013-ITS2	42868	39313	18158	14,506 (79.89%)	1,537 (8.46%)	0	1,537 (8.46%)	1,537 (8.46%)
D-022-ITS2	56464	55515	27393	26,766 (97.71%)	12,741 (46.51%)	0	12,741 (46.51%)	12,741 (46.51%)
D-024-ITS2	256786	253949	125800	123,663 (98.30%)	68,838 (54.72%)	0	68,838 (54.72%)	68,838 (54.72%)
D-027-ITS2	61950	61479	30549	30,107 (98.55%)	17,846 (58.42%)	0	17,846 (58.42%)	17,846 (58.42%)
D-028-ITS2	58162	55390	26633	23,795 (89.34%)	9,370 (35.18%)	0	9,370 (35.18%)	9,370 (35.18%)
D-030-ITS2	124424	120984	59154	56,758 (95.95%)	28,037 (47.40%)	0	28,037 (47.40%)	28,037 (47.40%)
D-036-ITS2	329880	325555	160898	157,546 (97.92%)	85,090 (52.88%)	0	85,090 (52.88%)	85,090 (52.88%)
D-043-ITS2	56436	53376	25529	22,802 (89.32%)	8,143 (31.90%)	0	8,143 (31.90%)	8,143 (31.90%)
D-045-ITS2	31840	30812	14969	14,013 (93.61%)	6,236 (41.66%)	0	6,236 (41.66%)	6,236 (41.66%)
D-050-ITS2	33332	32400	15808	14,866 (94.04%)	11,490 (72.68%)	0	11,490 (72.68%)	11,490 (72.68%)
D-054-ITS2	44220	42018	20096	18,090 (90.02%)	8,824 (43.91%)	0	8,824 (43.91%)	8,824 (43.91%)
D-055-ITS2	62088	55092	24975	20,303 (81.29%)	1,036 (4.15%)	1	1,035 (4.14%)	1,035 (4.14%)
D-057-ITS2	65292	61598	29255	25,296 (86.47%)	7,162 (24.48%)	0	7,162 (24.48%)	7,162 (24.48%)
D-068-ITS2	67670	61721	28710	22,495 (78.35%)	2,565 (8.93%)	0	2,565 (8.93%)	2,565 (8.93%)
D-071-ITS2	92282	86439	40845	33,380 (81.72%)	7,831 (19.17%)	0	7,831 (19.17%)	7,831 (19.17%)
D-076-ITS2	162548	159747	78701	75,788 (96.30%)	58,861 (74.79%)	0	58,861 (74.79%)	58,861 (74.79%)
D-079-ITS2	53152	48581	22460	17,374 (77.36%)	1,958 (8.72%)	0	1,958 (8.72%)	1,958 (8.72%)
D-088-ITS2	123966	111650	50993	41,022 (80.45%)	3,459 (6.78%)	0	3,459 (6.78%)	3,459 (6.78%)
D-090-ITS2	62432	60640	29549	28,159 (95.30%)	13,619 (46.09%)	0	13,619 (46.09%)	13,619 (46.09%)
D-094-ITS2	133878	121003	55794	38,412 (68.85%)	1,655 (2.97%)	0	1,655 (2.97%)	1,655 (2.97%)
PCRNEG-ITS2	58758	52484	23844	17,178 (72.04%)	3 (0.01%)	0	3 (0.01%)	3 (0.01%)
Total reads after merging of samples*	Total reads after dereplication*	Chimeras in unique sequences*	Non-chimeras in unique sequences*	Total chimeras (taking abundance into account)*	Total reads after chimera check (taking abundance into account)*	Borderline sequences (taking abundance into account)*
405581	25613	1 (0.9%)	116 (99.1%)	3 (0.0%)	22136 (100.0%)	0 (0.0%)
* This total number refers to the whole dataset however, some samples were excluded from the analysis as they are not included in this study.
Sample ID	Number of reads	Number of OTUs
D-004-ITS2	3835	9
D-008-ITS2	242	2
D-009-ITS2	2550	6
D-011-ITS2	3101	7
D-013-ITS2	1282	2
D-022-ITS2	12127	13
D-024-ITS2	66024	20
D-027-ITS2	17354	10
D-028-ITS2	7916	13
D-030-ITS2	27088	11
D-036-ITS2	80757	17
D-043-ITS2	6854	8
D-045-ITS2	5755	6
D-050-ITS2	10507	18
D-054-ITS2	7990	4
D-055-ITS2	665	4
D-057-ITS2	6275	22
D-068-ITS2	2328	12
D-071-ITS2	4429	4
D-076-ITS2	49494	21
D-079-ITS2	1244	6
D-088-ITS2	2704	6
D-090-ITS2	12941	10
D-094-ITS2	1335	2
PCRNEG-ITS2	1	1
OTU Table with Taxonomy
# Constructed from biom file
#OTU ID	S80-IBD-036-ITS2	S76-IBD-024-ITS2	S83-IBD-050-ITS2	S79-IBD-030-ITS2	S73-IBD-011-ITS2	S77-IBD-027-ITS2	S78-IBD-028-ITS2	S82-IBD-045-ITS2	S87-IBD-068-ITS2	S88-IBD-071-ITS2	S89-IBD-076-ITS2	S75-IBD-022-ITS2	S72-IBD-009-ITS2	S70-IBD-004-ITS2	S84-IBD-054-ITS2	S86-IBD-057-ITS2	S91-IBD-088-ITS2	S85-IBD-055-ITS2	S92-IBD-090-ITS2	S81-IBD-043-ITS2	S90-IBD-079-ITS2	S93-IBD-094-ITS2	S71-IBD-008-ITS2	S74-IBD-013-ITS2	S96-PCRNEG-ITS2	ConsensusLineage
OTU71	11	0	0	0	0	0	0	0	0	0	0	0	0	0	0	0	0	0	0	0	0	0	0	0	0	k__Fungi; p__Ascomycota; c__Eurotiomycetes; o__Eurotiales; f__Aspergillaceae; g__Penicillium; s__Penicillium_sumatraense
OTU8	0	184	8	0	0	0	0	0	0	0	0	0	0	0	0	0	0	0	0	0	0	0	0	0	0	No blast hit
OTU87	0	0	0	68	0	0	0	0	0	0	0	0	0	0	0	0	0	0	0	0	0	0	0	0	0	k__Fungi; p__Ascomycota; c__Saccharomycetes; o__Saccharomycetales; f__Dipodascaceae; g__unidentified; s__unidentified
OTU19	3	3	0	2	1	1	1	1	1	1	1	0	0	0	0	0	0	0	0	0	0	0	0	0	0	k__Fungi; p__Ascomycota; c__Saccharomycetes; o__Saccharomycetales; f__Saccharomycetaceae; g__Saccharomyces; s__Saccharomyces_eubayanus
OTU66	0	0	0	0	0	0	0	0	82	0	0	0	0	0	0	0	0	0	0	0	0	0	0	0	0	No blast hit
OTU97	0	0	0	0	0	0	0	0	0	0	0	1	0	0	0	0	0	0	0	0	0	0	0	0	0	k__Fungi; p__Ascomycota; c__Saccharomycetes; o__Saccharomycetales; f__Saccharomycetaceae; g__Saccharomyces; s__Saccharomyces_eubayanus
OTU104	0	0	0	0	0	0	0	0	10	0	0	0	0	0	0	0	0	0	0	0	0	0	0	0	0	No blast hit
OTU111	0	0	0	0	0	0	0	3	0	0	0	0	0	0	0	0	0	0	0	0	0	0	0	0	0	k__Fungi; p__Ascomycota; c__Leotiomycetes; o__Helotiales; f__Sclerotiniaceae; g__Botrytis; s__Botrytis_caroliniana
OTU47	0	0	0	0	5	0	0	0	1	0	0	0	0	0	0	0	0	0	0	0	0	0	0	0	0	No blast hit
OTU36	0	0	0	0	0	0	0	0	0	0	126	0	0	0	0	0	0	0	0	0	0	0	0	0	0	k__Fungi; p__Ascomycota; c__Saccharomycetes; o__Saccharomycetales; f__Pichiaceae; g__Pichia; s__Pichia_terricola
OTU103	0	0	0	0	0	0	0	0	0	0	1	0	0	0	0	0	0	0	0	0	0	0	0	0	0	No blast hit
OTU35	23	0	0	0	0	0	2	0	0	0	0	6	6	0	0	0	0	0	0	0	0	0	0	0	0	No blast hit
OTU30	0	0	0	0	0	108	0	0	0	0	0	0	10	8	0	0	0	0	0	0	0	0	0	0	0	No blast hit
OTU48	0	1	0	0	0	0	0	0	0	0	0	0	0	0	0	0	0	0	0	0	0	0	0	0	0	k__Fungi; p__Ascomycota; c__Saccharomycetes; o__Saccharomycetales; f__Saccharomycetaceae; g__Saccharomyces; s__Saccharomyces_eubayanus
OTU6	0	1	9934	0	1	0	553	0	0	0	0	121	0	0	1	48	0	0	0	0	0	0	0	0	0	k__Fungi; p__Ascomycota; c__Saccharomycetes; o__Saccharomycetales; f__Saccharomycetales_fam_Incertae_sedis; g__Candida; s__Candida_sake
OTU76	0	0	0	0	0	0	1	0	0	0	0	19	0	0	0	0	0	0	0	0	0	0	0	0	0	k__Fungi; p__Basidiomycota; c__Tremellomycetes; o__Cystofilobasidiales; f__Cystofilobasidiaceae; g__Cystofilobasidium; s__Cystofilobasidium_macerans
OTU112	0	0	0	0	0	0	0	0	0	0	0	0	0	0	0	0	7	0	0	0	0	0	0	0	0	k__Fungi; p__Ascomycota; c__Dothideomycetes; o__Pleosporales; f__Pleosporaceae; g__Curvularia; s__Curvularia_spicifera
OTU5	0	0	0	0	0	0	0	0	0	0	0	0	0	0	5826	0	0	0	0	0	0	0	0	0	0	k__Fungi; p__Ascomycota; c__Saccharomycetes; o__Saccharomycetales; f__Pichiaceae; g__Pichia; s__Pichia_mandshurica
OTU46	0	0	0	0	0	0	0	0	0	0	0	0	0	0	0	0	0	0	0	0	0	0	0	0	0	k__Fungi; p__Ascomycota; c__Eurotiomycetes; o__Eurotiales; f__Aspergillaceae; g__unidentified; s__unidentified
OTU65	0	0	0	0	0	0	0	0	0	0	0	0	0	0	0	3	0	0	0	0	0	0	0	0	0	No blast hit
OTU39	0	0	14	152	0	0	0	0	0	0	0	0	0	0	0	0	0	0	0	0	0	0	0	0	0	k__Fungi; p__Ascomycota; c__Saccharomycetes; o__Saccharomycetales; f__Saccharomycetales_fam_Incertae_sedis; g__Candida; s__Candida_santamariae
OTU0	0	0	16	0	0	0	0	0	0	0	32753	0	0	0	0	0	2	1	2	0	0	0	0	0	0	k__Fungi; p__Ascomycota; c__Saccharomycetes; o__Saccharomycetales; f__Dipodascaceae; g__unidentified; s__unidentified
OTU93	0	0	2	0	0	0	0	0	0	0	0	0	0	0	0	0	0	0	0	0	0	0	0	0	0	No blast hit
OTU11	47	34	0	16	9	12	2	2	2	4	2	13	6	1	0	0	1	0	5	10	0	0	0	0	0	k__Fungi; p__Ascomycota; c__Saccharomycetes; o__Saccharomycetales; f__Saccharomycetaceae; g__Saccharomyces; s__Saccharomyces_eubayanus
OTU105	0	0	0	0	0	0	0	0	0	0	0	0	0	0	0	1	0	0	0	0	0	0	0	0	0	No blast hit
OTU53	0	0	0	0	0	0	0	0	0	0	0	0	0	0	0	40	0	0	0	0	0	0	0	0	0	k__Fungi; p__Ascomycota; c__Saccharomycetes; o__Saccharomycetales; f__Debaryomycetaceae; g__Millerozyma; s__Millerozyma_farinosa
OTU109	0	0	0	0	0	0	0	0	0	0	0	0	0	0	0	0	0	0	0	0	0	0	0	0	0	k__Fungi; p__Ascomycota; c__Saccharomycetes; o__Saccharomycetales; f__Saccharomycetales_fam_Incertae_sedis; g__Diutina; s__Diutina_catenulata
OTU98	11	0	0	0	0	0	0	0	0	0	0	0	0	0	0	0	0	0	0	0	0	0	0	0	0	k__Fungi; p__Mucoromycota; c__Mucoromycetes; o__Mucorales; f__Mucoraceae; g__Mucor; s__Mucor_plumbeus
OTU85	0	0	0	0	0	0	0	0	0	0	0	0	0	0	0	0	0	0	35	0	0	0	0	0	0	k__Fungi; p__Ascomycota; c__Saccharomycetes; o__Saccharomycetales; f__Saccharomycetaceae; g__Kluyveromyces; s__Kluyveromyces_lactis
OTU12	0	0	0	0	0	0	0	0	0	0	0	0	0	0	0	1	0	0	0	0	0	0	0	0	0	No blast hit
OTU15	0	1285	0	412	0	0	979	0	0	0	182	0	0	0	0	0	1211	0	0	0	436	0	0	0	0	k__Fungi; p__Ascomycota; c__Saccharomycetes; o__Saccharomycetales; f__Saccharomycetales_fam_Incertae_sedis; g__Candida; s__Candida_albicans
OTU90	0	0	0	0	0	0	0	0	0	0	0	0	21	0	0	0	0	0	0	0	0	0	0	0	0	k__Fungi; p__Basidiomycota; c__Microbotryomycetes; o__Sporidiobolales; f__Sporidiobolaceae; g__Rhodotorula; s__Rhodotorula_diobovata
OTU95	0	0	0	0	0	0	0	0	0	0	0	0	0	0	0	9	0	0	0	0	0	0	0	0	0	No blast hit
OTU83	0	0	0	35	0	0	0	0	0	0	0	0	0	0	0	0	0	0	0	131	0	0	0	0	0	k__Fungi; p__Ascomycota; c__Saccharomycetes; o__Saccharomycetales; f__Dipodascaceae; g__Yarrowia; s__Yarrowia_lipolytica
OTU86	0	0	0	0	0	0	0	0	0	0	2	0	0	0	0	0	0	0	0	0	0	0	0	0	0	k__Fungi; p__Ascomycota; c__Saccharomycetes; o__Saccharomycetales; f__Saccharomycodaceae; g__Hanseniaspora; s__Hanseniaspora_uvarum
OTU45	0	0	0	0	0	0	0	0	0	0	0	0	0	0	0	13	0	0	0	0	5	0	0	0	0	No blast hit
OTU29	0	421	0	0	0	0	0	0	0	0	0	0	0	0	0	0	0	0	0	0	0	0	0	0	0	k__Fungi; p__Basidiomycota; c__Agaricomycetes; o__Agaricales; f__Agaricaceae; g__Agaricus; s__Agaricus_bisporus
OTU91	0	0	0	0	0	0	0	0	0	0	0	0	0	0	0	0	0	0	0	1	0	0	0	0	0	k__Plantae; p__unidentified; c__unidentified; o__unidentified; f__unidentified; g__unidentified; s__unidentified
OTU21	2	1	0	4	0	1	0	0	0	0	0	1	0	0	0	1	0	0	1	0	0	0	0	0	0	k__Fungi; p__Ascomycota; c__Saccharomycetes; o__Saccharomycetales; f__Saccharomycetaceae; g__Saccharomyces; s__Saccharomyces_cariocanus
OTU114	0	0	0	0	0	0	0	0	0	0	0	0	0	0	0	0	0	0	0	0	0	0	0	0	0	k__Fungi; p__Basidiomycota; c__Tremellomycetes; o__Tremellales; f__Tremellaceae; g__Cryptococcus; s__Cryptococcus_neoformans
OTU13	0	0	0	0	0	0	0	0	0	0	0	0	0	0	0	0	0	0	0	0	0	1247	0	0	0	k__Fungi; p__Ascomycota; c__Saccharomycetes; o__Saccharomycetales; f__unidentified; g__unidentified; s__unidentified
OTU84	0	0	0	0	0	0	0	0	0	0	0	0	45	0	0	0	0	0	0	0	0	0	0	0	0	k__Fungi; p__Ascomycota; c__Saccharomycetes; o__Saccharomycetales; f__Saccharomycetales_fam_Incertae_sedis; g__Candida; s__Candida_dubliniensis
OTU113	0	0	0	0	2	0	0	0	0	0	0	0	0	0	0	0	0	0	7	0	0	0	0	0	0	k__Fungi; p__Ascomycota; c__Saccharomycetes; o__Saccharomycetales; f__Saccharomycetales_fam_Incertae_sedis; g__Candida; s__Candida_parapsilosis
OTU16	0	0	0	0	0	0	0	0	0	0	0	0	0	0	0	0	0	0	0	0	0	0	0	0	0	k__Fungi; p__Ascomycota; c__Eurotiomycetes; o__Eurotiales; f__Aspergillaceae; g__unidentified; s__unidentified
OTU54	7	0	0	0	0	1	0	12	0	0	0	0	0	0	0	0	0	0	0	0	0	0	0	0	0	k__Fungi; p__Ascomycota; c__Dothideomycetes; o__Pleosporales; f__Pleosporaceae; g__Alternaria; s__Alternaria_infectoria
OTU18	0	0	0	0	0	0	0	0	0	0	0	0	0	0	0	110	0	0	0	0	0	0	0	0	0	No blast hit
OTU106	0	0	0	0	0	0	1	0	0	0	0	0	0	0	0	0	0	0	0	0	0	0	0	0	0	k__Fungi; p__Ascomycota; c__Saccharomycetes; o__Saccharomycetales; f__Saccharomycetaceae; g__Saccharomyces; s__Saccharomyces_eubayanus
OTU26	56	2	12	0	2	0	3	7	0	0	0	25	0	0	0	2	0	0	0	0	7	0	10	0	0	No blast hit
OTU115	0	0	0	0	0	0	0	0	0	0	0	0	0	0	0	0	0	0	16	0	0	0	0	0	0	k__Fungi; p__Ascomycota; c__Saccharomycetes; o__Saccharomycetales; f__Saccharomycetaceae; g__Torulaspora; s__Torulaspora_delbrueckii
OTU96	0	0	33	0	0	0	0	0	0	0	0	0	0	0	0	0	0	0	0	0	0	0	0	0	0	k__Fungi; p__Ascomycota; c__Saccharomycetes; o__Saccharomycetales; f__Pichiaceae; g__Pichia; s__Pichia_kluyveri
OTU77	0	0	0	0	0	0	0	0	0	0	0	8	0	0	0	0	0	0	0	0	0	0	0	0	0	No blast hit
OTU23	0	0	0	0	0	0	0	0	0	0	6	0	0	0	0	2	0	0	0	0	0	0	0	0	0	No blast hit
OTU24	0	0	0	0	0	0	0	0	0	0	2	0	0	0	0	2	0	0	0	0	0	0	0	0	0	No blast hit
OTU67	0	0	0	0	0	0	0	0	0	0	0	0	0	0	0	1	0	0	0	0	0	0	0	0	0	No blast hit
OTU88	0	0	0	0	0	0	0	0	0	0	0	0	0	0	0	0	0	0	0	1	0	0	0	0	0	k__Plantae; p__unidentified; c__unidentified; o__unidentified; f__unidentified; g__unidentified; s__unidentified
OTU110	0	0	0	0	0	0	0	0	0	0	0	0	0	0	3	0	0	0	0	0	0	0	0	0	0	k__Fungi; p__Ascomycota; c__Saccharomycetes; o__Saccharomycetales; f__Pichiaceae; g__Kregervanrija; s__Kregervanrija_fluxuum
OTU17	0	0	0	0	0	0	0	0	0	0	0	0	0	0	0	0	0	0	0	0	0	0	0	0	0	k__Fungi; p__Ascomycota; c__Eurotiomycetes; o__Eurotiales; f__Aspergillaceae; g__Penicillium; s__Penicillium_aethiopicum
OTU78	0	0	0	0	0	0	0	0	0	0	42	0	0	0	0	0	0	0	0	0	0	0	0	0	0	k__Fungi; p__Ascomycota; c__Saccharomycetes; o__Saccharomycetales; f__Saccharomycetaceae; g__Kazachstania; s__Kazachstania_servazzii
OTU99	0	0	0	0	0	0	0	0	0	0	0	0	0	0	0	2	0	0	0	0	0	0	0	0	0	No blast hit
OTU42	0	0	0	0	0	0	289	0	0	0	0	0	0	71	0	0	0	0	0	0	0	0	0	0	0	k__Fungi; p__Basidiomycota; c__Agaricomycetes; o__Russulales; f__Stereaceae; g__unidentified; s__unidentified
OTU51	0	0	170	0	0	0	0	0	0	0	0	0	0	0	0	5	0	0	0	0	0	0	0	0	0	k__Fungi; p__Ascomycota; c__Saccharomycetes; o__Saccharomycetales; f__Saccharomycetales_fam_Incertae_sedis; g__Candida; s__Candida_etchellsii
OTU102	0	0	0	0	0	1	0	0	0	0	0	0	0	0	0	0	0	0	0	0	0	0	0	0	0	k__Fungi; p__Ascomycota; c__Saccharomycetes; o__Saccharomycetales; f__Saccharomycetaceae; g__Saccharomyces; s__Saccharomyces_eubayanus
OTU73	0	0	0	0	0	0	0	0	0	0	3	0	0	0	0	0	0	0	0	0	0	0	0	0	0	No blast hit
OTU2	0	0	1	0	0	0	0	0	0	0	1793	0	0	0	0	814	0	0	0	0	49	0	0	0	0	No blast hit
OTU50	0	0	25	0	0	0	0	0	0	0	0	0	0	0	0	0	0	0	0	0	0	0	0	0	0	k__Fungi; p__Ascomycota; c__Saccharomycetes; o__Saccharomycetales; f__Pichiaceae; g__Pichia; s__Pichia_kluyveri
OTU44	0	0	0	0	0	0	0	0	2	0	0	0	0	0	0	0	0	0	0	0	0	0	0	0	0	No blast hit
OTU14	80196	60774	114	26389	3081	17225	5789	5730	2126	4423	6443	11793	2462	3623	2160	4845	1290	658	12868	6698	675	88	232	1281	1	k__Fungi; p__Ascomycota; c__Saccharomycetes; o__Saccharomycetales; f__Saccharomycetaceae; g__Saccharomyces; s__Saccharomyces_paradoxus
OTU41	0	2	0	0	0	0	0	0	0	0	0	0	0	0	0	0	0	0	0	0	0	0	0	0	0	k__Fungi; p__Ascomycota; c__Saccharomycetes; o__Saccharomycetales; f__Saccharomycetaceae; g__Saccharomyces; s__Saccharomyces_paradoxus
OTU40	0	0	0	0	0	0	0	0	0	0	1	0	0	0	0	0	0	0	0	0	0	0	0	0	0	No blast hit
OTU4	0	652	0	0	0	0	0	0	0	0	0	0	0	0	0	0	0	0	0	0	0	0	0	0	0	No blast hit
OTU59	0	0	9	0	0	0	0	0	0	0	0	0	0	0	0	0	0	0	0	0	0	0	0	0	0	No blast hit
OTU68	0	1	0	0	0	1	0	0	0	0	0	0	0	0	0	0	0	0	0	0	0	0	0	0	0	k__Fungi; p__Ascomycota; c__Saccharomycetes; o__Saccharomycetales; f__Saccharomycetaceae; g__Saccharomyces; s__Saccharomyces_eubayanus
OTU89	0	0	0	0	0	0	0	0	0	0	0	0	0	0	0	0	0	0	0	10	0	0	0	0	0	k__Plantae; p__unidentified; c__unidentified; o__unidentified; f__unidentified; g__unidentified; s__unidentified
OTU31	0	0	86	0	0	0	0	0	0	0	0	0	0	0	0	0	0	0	0	0	0	0	0	0	0	k__Fungi; p__Ascomycota; c__Saccharomycetes; o__Saccharomycetales; f__unidentified; g__unidentified; s__unidentified
OTU10	0	0	0	0	0	0	0	0	0	0	2	0	0	0	0	274	0	0	0	0	0	0	0	0	0	No blast hit
OTU70	0	0	0	0	0	0	0	0	0	0	0	0	0	0	0	0	0	0	0	0	72	0	0	0	0	k__Fungi; p__Ascomycota; c__Saccharomycetes; o__Saccharomycetales; f__Phaffomycetaceae; g__Cyberlindnera; s__Cyberlindnera_jadinii
OTU107	0	0	0	0	0	0	0	0	0	0	1	0	0	0	0	0	0	0	0	0	0	0	0	0	0	No blast hit
OTU62	0	0	14	0	0	0	0	0	0	0	0	0	0	0	0	0	0	0	0	0	0	0	0	0	0	No blast hit
OTU75	0	2	0	1	0	0	0	0	0	0	0	0	0	0	0	0	0	0	0	0	0	0	0	0	0	k__Fungi; p__Ascomycota; c__Saccharomycetes; o__Saccharomycetales; f__Saccharomycetaceae; g__Saccharomyces; s__Saccharomyces_cariocanus
OTU28	0	516	0	0	0	0	0	0	0	0	0	0	0	0	0	0	0	0	0	0	0	0	0	0	0	k__Fungi; p__Ascomycota; c__Saccharomycetes; o__Saccharomycetales; f__Saccharomycetales_fam_Incertae_sedis; g__Candida; s__Candida_galli
OTU57	0	0	43	0	0	0	0	0	0	0	0	0	0	0	0	0	0	0	0	0	0	0	0	0	0	k__Fungi; p__Ascomycota; c__Saccharomycetes; o__Saccharomycetales; f__Pichiaceae; g__Pichia; s__Pichia_membranifaciens
OTU72	0	0	0	0	0	0	0	0	0	0	59	0	0	0	0	0	0	0	0	0	0	0	0	0	0	No blast hit
OTU60	0	0	0	0	0	0	0	0	0	0	0	0	0	0	0	24	0	0	0	0	0	0	0	0	0	k__Fungi; p__Basidiomycota; c__Tremellomycetes; o__Trichosporonales; f__Trichosporonaceae; g__Apiotrichum; s__Apiotrichum_mycotoxinovorans
OTU81	0	20	0	0	0	0	0	0	0	0	0	0	0	0	0	0	0	0	0	0	0	0	0	0	0	No blast hit
OTU49	0	0	0	0	0	0	0	0	0	0	0	14	0	21	0	0	0	0	0	0	0	0	0	0	0	No blast hit
OTU58	2	0	0	0	0	0	0	0	15	0	0	0	0	0	0	0	0	0	0	0	0	0	0	0	0	No blast hit
OTU80	0	0	0	0	0	0	18	0	13	0	0	0	0	0	0	0	0	0	0	0	0	0	0	0	0	No blast hit
OTU52	0	57	0	0	0	0	0	0	0	0	0	0	0	0	0	0	0	0	0	0	0	0	0	0	0	No blast hit
OTU9	0	0	0	0	0	0	273	0	0	0	0	0	0	0	0	10	0	0	0	0	0	0	0	0	0	No blast hit
OTU22	0	189	0	1	0	0	0	0	0	0	0	0	0	0	0	0	0	0	0	0	0	0	0	0	0	No blast hit
OTU37	0	0	0	0	0	0	0	0	0	0	0	0	0	0	0	60	0	0	0	0	0	0	0	0	0	No blast hit
OTU1	0	0	0	0	0	0	0	0	0	0	969	0	0	0	0	0	0	1	0	0	0	0	0	0	0	No blast hit
OTU74	0	0	0	0	0	0	0	0	0	0	0	0	0	41	0	0	0	0	1	0	0	0	0	0	0	No blast hit
OTU61	0	0	17	0	0	0	0	0	0	0	0	0	0	0	0	0	0	0	0	0	0	0	0	0	0	No blast hit
OTU27	0	0	0	0	0	0	0	0	1	0	0	0	0	0	0	0	0	0	0	0	0	0	0	1	0	k__Fungi; p__Ascomycota; c__Saccharomycetes; o__Saccharomycetales; f__Saccharomycetaceae; g__Saccharomyces; s__Saccharomyces_eubayanus
OTU7	8	0	0	0	0	0	0	0	0	0	7095	0	0	0	0	0	0	0	0	0	0	0	0	0	0	k__Fungi; p__Ascomycota; c__Saccharomycetes; o__Saccharomycetales; f__Saccharomycodaceae; g__Hanseniaspora; s__Hanseniaspora_uvarum
OTU69	0	0	0	0	0	0	0	0	66	0	0	0	0	0	0	0	0	0	0	0	0	0	0	0	0	No blast hit
OTU92	61	0	0	0	0	0	0	0	0	0	0	0	0	0	0	0	0	0	0	0	0	0	0	0	0	No blast hit
OTU79	0	0	0	0	0	0	5	0	0	0	0	0	0	0	0	0	0	0	0	0	0	0	0	0	0	No blast hit
OTU56	0	0	0	0	0	0	0	0	0	0	0	0	0	0	0	0	0	0	0	0	0	0	0	0	0	k__Fungi; p__Ascomycota; c__Eurotiomycetes; o__Eurotiales; f__Aspergillaceae; g__Penicillium; s__Penicillium_aethiopicum
OTU101	0	0	1	0	0	0	0	0	0	0	0	0	0	0	0	0	0	0	0	0	0	0	0	0	0	k__Fungi; p__Ascomycota; c__Saccharomycetes; o__Saccharomycetales; f__Saccharomycetales_fam_Incertae_sedis; g__Candida; s__Candida_etchellsii
OTU38	106	0	0	0	0	0	0	0	0	0	0	0	0	0	0	0	0	0	0	0	0	0	0	0	0	k__Fungi; p__Ascomycota; c__Saccharomycetes; o__Saccharomycetales; f__Saccharomycetales_fam_Incertae_sedis; g__Candida; s__Candida_tropicalis
OTU20	0	0	0	0	0	0	0	0	0	0	0	0	0	0	0	0	0	0	0	2	0	0	0	0	0	k__Fungi; p__Ascomycota; c__Saccharomycetes; o__Saccharomycetales; f__Saccharomycetales_fam_Incertae_sedis; g__Candida; s__Candida_tropicalis
OTU33	0	30	0	0	0	0	0	0	0	0	1	0	0	6	0	0	0	0	0	0	0	0	0	0	0	No blast hit
OTU25	185	0	0	0	0	0	0	0	0	0	0	0	0	0	0	0	0	0	0	0	0	0	0	0	0	k__Fungi; p__Basidiomycota; c__Tremellomycetes; o__Tremellales; f__Bulleribasidiaceae; g__Vishniacozyma; s__Vishniacozyma_carnescens
OTU100	0	0	0	0	0	0	0	0	0	0	10	0	0	0	0	0	0	0	0	0	0	0	0	0	0	No blast hit
OTU55	0	0	0	8	0	3	0	0	0	0	0	4	0	0	0	0	0	0	0	0	0	0	0	0	0	No blast hit
OTU94	0	0	0	0	0	0	0	0	0	0	0	0	0	0	0	8	0	0	0	0	0	0	0	0	0	No blast hit
OTU34	27	0	0	0	0	0	0	0	0	0	0	120	0	0	0	0	193	0	4	0	0	0	0	0	0	k__Fungi; p__Ascomycota; c__Saccharomycetes; o__Saccharomycetales; f__Debaryomycetaceae; g__Debaryomyces; s__Debaryomyces_hansenii
OTU3	0	1849	0	0	0	0	0	0	0	0	0	0	0	0	0	0	0	0	0	1	0	0	0	0	0	No blast hit
OTU32	1	0	0	0	0	1	0	0	0	1	0	2	0	0	0	0	0	0	0	0	0	0	0	0	0	k__Fungi; p__Ascomycota; c__Saccharomycetes; o__Saccharomycetales; f__Saccharomycetaceae; g__Saccharomyces; s__Saccharomyces_eubayanus
OTU108	0	0	0	0	0	0	0	0	0	0	0	0	0	0	0	0	0	0	2	0	0	0	0	0	0	No blast hit
OTU63	0	0	0	0	0	0	0	0	0	0	0	0	0	0	0	0	0	5	0	0	0	0	0	0	0	No blast hit
OTU64	11	0	0	0	0	0	0	0	0	0	0	0	0	2	0	0	0	0	0	0	0	0	0	0	0	k__Fungi; p__Ascomycota; c__Dothideomycetes; o__Capnodiales; f__Mycosphaerellaceae; g__Mycosphaerella; s__Mycosphaerella_tassiana
OTU43	0	0	8	0	0	0	0	0	9	0	0	0	0	62	0	0	0	0	0	0	0	0	0	0	0	No blast hit
