# Supplementary material for: DNA extraction and amplicon production strategies deeply inf luence the outcome of gut mycobiome studies
Source: Sci Rep. 2019 Jun 27;9:9328. doi: 10.1038/s41598-019-44974-x (PMC6597572; doi:10.1038/s41598-019-44974-x)
Supplement: Supplementary file 3 — Supplementary Table S2 [file 41598_2019_44974_MOESM3_ESM.xlsx]

## Sheet: Key
DNA extraction and amplicon production strategies deeply influence the outcome of gut mycobiome studies
Alessandra Frau1,*, John G Kenny2, Luca Lenzi2, Barry J Campbell1, Umer Z Ijaz3, Carrie A Duckworth1, Michael D Burkitt1,4, Neil Hall5, Jim Anson6, Alistair C Darby2, and Christopher S J Probert1,*
1Gastroenterology Research Unit, Department of Cellular & Molecular Physiology, Institute of Translational Medicine, University of Liverpool, Ashton Street, Liverpool, L69 3GE, UK
2Centre for Genomic Research (CGR), University of Liverpool, Crown Street, Liverpool, L69 7ZB, UK
3School of Engineering, University of Glasgow, Oakfield Avenue, Glasgow, G12 8LT, UK
4Division of Diabetes, Endocrinology and Gastroenterology, University of Manchester, Dover Street, Manchester, M13 9PT, UK
5Earlham Institute, Colney Ln, Norwich, NR4 7UZ, UK
6Liverpool Clinical Laboratories Directorate of Infection and Immunity, Royal Liverpool and Broadgreen University Hospitals NHS Trust, Prescot Street, Liverpool, L7 8XP, UK
*afrau@liverpool.ac.uk; mdcsjp@liverpool.ac.uk
Supplementary Table S2: excel file presenting the output of Primer Prospector76 used to assess primers’ mismatches, for all primer sets (Table 3), against reference sequences.

## Sheet: 18Sfor
# Primer: 18SrRNAf 5'-GGRAAACTCACCAGGTCCAG-3'
# Input fasta file: 18SRefSeqs.fasta
# Parameters
# 3' length: 5
# non 3' mismatch penalty: 0.40 per mismatch
# 3' mismatch penalty: 1.00 per mismatch
# last base mismatch penalty: 3.00
# non 3' gap penalty: 1.00 per gap
# 3' gap penalty: 3.00 per gap
# Note - seq hit and primer hit are the best local pairwise alignment results for a given sequence and primer pair. A gap in seq hit represents a deletion in the sequence	whereas a gap in the primer hit signifies an insertion in the target sequence.
#
# seq ID	seq hit	primer hit	hit start position	non 3' mismatches	3' mismatches (except last base)	last base mismatch	non 3' gaps	3' gaps	overall weighted score	hits sequence end
ENA|AX074016|AX074016.1	GGGAAACTCACCAGGTCCAG	GGRAAACTCACCAGGTCCAG	1197	0	0	FALSE	0	0	0	FALSE
ENA|AB008401|AB008401.1	GGGAAACTCACCAGGTCCAG	GGRAAACTCACCAGGTCCAG	1159	0	0	FALSE	0	0	0	FALSE
ENA|AY083223|AY083223.1	GGGAAACTCACCAGGTCCAG	GGRAAACTCACCAGGTCCAG	1082	0	0	FALSE	0	0	0	FALSE
ENA|X60183|X60183.1	GGGAAACTCACCAGGTCCAG	GGRAAACTCACCAGGTCCAG	1196	0	0	FALSE	0	0	0	FALSE
ENA|EF152418|EF152418.1	GGGAAACTCACCAGGTCCAG	GGRAAACTCACCAGGTCCAG	1153	0	0	FALSE	0	0	0	FALSE
ENA|AF411201|AF411201.1	GGGAAACTCACCAGGTCCAG	GGRAAACTCACCAGGTCCAG	1196	0	0	FALSE	0	0	0	FALSE
ENA|AB013586|AB013586.1	GGGAAACTCACCAGGTCCAG	GGRAAACTCACCAGGTCCAG	1165	0	0	FALSE	0	0	0	FALSE

## Sheet: 18Srev
# Primer: 18SrRNAr 5'-GSWCTATCCCCAKCACGA-3'
# Input fasta file: 18SRefSeqs.fasta
# Parameters
# 3' length: 5
# non 3' mismatch penalty: 0.40 per mismatch
# 3' mismatch penalty: 1.00 per mismatch
# last base mismatch penalty: 3.00
# non 3' gap penalty: 1.00 per gap
# 3' gap penalty: 3.00 per gap
# Note - seq hit and primer hit are the best local pairwise alignment results for a given sequence and primer pair. A gap in seq hit represents a deletion in the sequence	whereas a gap in the primer hit signifies an insertion in the target sequence.
#
# seq ID	seq hit	primer hit	hit start position	non 3' mismatches	3' mismatches (except last base)	last base mismatch	non 3' gaps	3' gaps	overall weighted score	hits sequence end
ENA|AX074016|AX074016.1	TCGTGCTGGGGATAGAGC	TCGTGMTGGGGATAGWSC	1530	0	0	FALSE	0	0	0	FALSE
ENA|AB008401|AB008401.1	TCGTGCTGGGGATAGAGC	TCGTGMTGGGGATAGWSC	1492	0	0	FALSE	0	0	0	FALSE
ENA|AY083223|AY083223.1	TCGTGATGGGGATAGAGC	TCGTGMTGGGGATAGWSC	1416	0	0	FALSE	0	0	0	FALSE
ENA|X60183|X60183.1	TCGTGCTGGGGATAGAGC	TCGTGMTGGGGATAGWSC	1530	0	0	FALSE	0	0	0	FALSE
ENA|EF152418|EF152418.1	TCGTGCTGGGGATAGAGC	TCGTGMTGGGGATAGWSC	1488	0	0	FALSE	0	0	0	FALSE
ENA|AF411201|AF411201.1	TCGTGCTGGGGATAGAGC	TCGTGMTGGGGATAGWSC	1529	0	0	FALSE	0	0	0	FALSE
ENA|AB013586|AB013586.1	TCGTGCTGGGGATAGAGC	TCGTGMTGGGGATAGWSC	1500	0	0	FALSE	0	0	0	FALSE

## Sheet: ITS1-f
# Primer: ITS1-f 5'-CTTGGTCATTTAGAGGAAGTAA-3'
# Input fasta file: 18SRefSeqs2.fasta
# Parameters
# 3' length: 5
# non 3' mismatch penalty: 0.40 per mismatch
# 3' mismatch penalty: 1.00 per mismatch
# last base mismatch penalty: 3.00
# non 3' gap penalty: 1.00 per gap
# 3' gap penalty: 3.00 per gap
# Note - seq hit and primer hit are the best local pairwise alignment results for a given sequence and primer pair. A gap in seq hit represents a deletion in the sequence	whereas a gap in the primer hit signifies an insertion in the target sequence.
#
# seq ID	seq hit	primer hit	hit start position	non 3' mismatches	3' mismatches (except last base)	last base mismatch	non 3' gaps	3' gaps	overall weighted score	hits sequence end
ENA|AX074016|AX074016.1 (S. cerevisiae)	CTTGGTCATTTAGAGGAACTAA	CTTGGTCATTTAGAGGAAGTAA	1731	0	1	FALSE	0	0	1	FALSE
ENA|AB008401|AB008401.1 (Aspergillus fumigatus)	CCCGGTCATTTAGAGGAAGTAA	CTTGGTCATTTAGAGGAAGTAA	1693	2	0	FALSE	0	0	0.8	FALSE
ENA|X60183|X60183.1	CTTGGTCATTTAGAGGAAGTAA	CTTGGTCATTTAGAGGAAGTAA	1729	0	0	FALSE	0	0	0	FALSE
ENA|AF411201|AF411201.1 (Penicillium chrysogenum)	CTCGGTCATTTAGAGGAAGTAA	CTTGGTCATTTAGAGGAAGTAA	1730	1	0	FALSE	0	0	0.4	FALSE
ENA|AB013586|AB013586.1	CTTGGTCATTTAGAGGAAGTAA	CTTGGTCATTTAGAGGAAGTAA	1701	0	0	FALSE	0	0	0	FALSE
KF706458.1	CTTGGTCATTTAGAGGAAGTAA	CTTGGTCATTTAGAGGAAGTAA	1619	0	0	FALSE	0	0	0	FALSE
AAFN02000110.1	CTTGGTCATTTAGAGGAAGTAA	CTTGGTCATTTAGAGGAAGTAA	6399	0	0	FALSE	0	0	0	FALSE

## Sheet: ITS2r
# Primer: ITS2r 5'-GCTGCGTTCTTCATCGATGC-3'
# Input fasta file: ITSRefSeq.fasta
# Parameters
# 3' length: 5
# non 3' mismatch penalty: 0.40 per mismatch
# 3' mismatch penalty: 1.00 per mismatch
# last base mismatch penalty: 3.00
# non 3' gap penalty: 1.00 per gap
# 3' gap penalty: 3.00 per gap
# Note - seq hit and primer hit are the best local pairwise alignment results for a given sequence and primer pair. A gap in seq hit represents a deletion in the sequence	whereas a gap in the primer hit signifies an insertion in the target sequence.
#
# seq ID	seq hit	primer hit	hit start position	non 3' mismatches	3' mismatches (except last base)	last base mismatch	non 3' gaps	3' gaps	overall weighted score	hits sequence end
AM117838.1	GCATCGATGAAGAACGCAGC	GCATCGATGAAGAACGCAGC	179	0	0	FALSE	0	0	0	FALSE
AJ249486.1	GCATCGATGAAGAACGCAGC	GCATCGATGAAGAACGCAGC	198	0	0	FALSE	0	0	0	FALSE
AJ876525.1 (Cryptococcus neoformans)	ACATCGATGAAGAACGCAGC	GCATCGATGAAGAACGCAGC	181	0	0	TRUE	0	0	3	FALSE
AF246896.1 (Malassezia furfur)	CCATCGATGAAGAACGCAGC	GCATCGATGAAGAACGCAGC	294	0	0	TRUE	0	0	3	FALSE
AM182189.1	GCATCGATGAAGAACGCAGC	GCATCGATGAAGAACGCAGC	216	0	0	FALSE	0	0	0	FALSE
AM262831.1	GCATCGATGAAGAACGCAGC	GCATCGATGAAGAACGCAGC	423	0	0	FALSE	0	0	0	FALSE
AJ853744.1	GCATCGATGAAGAACGCAGC	GCATCGATGAAGAACGCAGC	222	0	0	FALSE	0	0	0	FALSE

## Sheet: ITS3NGS
# Primer: ITS3f 5'-CANCGATGAAGAACGYRG-3'
# Input fasta file: ITSRefSeq.fasta
# Parameters
# 3' length: 5
# non 3' mismatch penalty: 0.40 per mismatch
# 3' mismatch penalty: 1.00 per mismatch
# last base mismatch penalty: 3.00
# non 3' gap penalty: 1.00 per gap
# 3' gap penalty: 3.00 per gap
# Note - seq hit and primer hit are the best local pairwise alignment results for a given sequence and primer pair. A gap in seq hit represents a deletion in the sequence	whereas a gap in the primer hit signifies an insertion in the target sequence.
#
# seq ID	seq hit	primer hit	hit start position	non 3' mismatches	3' mismatches (except last base)	last base mismatch	non 3' gaps	3' gaps	overall weighted score	hits sequence end
AM117838.1	CATCGATGAAGAACGCAG	CANCGATGAAGAACGYRG	180	0	0	FALSE	0	0	0	FALSE
AJ249486.1	CATCGATGAAGAACGCAG	CANCGATGAAGAACGYRG	199	0	0	FALSE	0	0	0	FALSE
AJ876525.1	CATCGATGAAGAACGCAG	CANCGATGAAGAACGYRG	182	0	0	FALSE	0	0	0	FALSE
AF246896.1	CATCGATGAAGAACGCAG	CANCGATGAAGAACGYRG	295	0	0	FALSE	0	0	0	FALSE
AM182189.1	CATCGATGAAGAACGCAG	CANCGATGAAGAACGYRG	217	0	0	FALSE	0	0	0	FALSE
AM262831.1	CATCGATGAAGAACGCAG	CANCGATGAAGAACGYRG	424	0	0	FALSE	0	0	0	FALSE
AJ853744.1	CATCGATGAAGAACGCAG	CANCGATGAAGAACGYRG	223	0	0	FALSE	0	0	0	FALSE

## Sheet: gITS7
# Primer: gITS7f 5'-GTGARTCATCGARTCTTTG-3'
# Input fasta file: ITSRefSeq.fasta
# Parameters
# 3' length: 5
# non 3' mismatch penalty: 0.40 per mismatch
# 3' mismatch penalty: 1.00 per mismatch
# last base mismatch penalty: 3.00
# non 3' gap penalty: 1.00 per gap
# 3' gap penalty: 3.00 per gap
# Note - seq hit and primer hit are the best local pairwise alignment results for a given sequence and primer pair. A gap in seq hit represents a deletion in the sequence	whereas a gap in the primer hit signifies an insertion in the target sequence.
#
# seq ID	seq hit	primer hit	hit start position	non 3' mismatches	3' mismatches (except last base)	last base mismatch	non 3' gaps	3' gaps	overall weighted score	hits sequence end
AM117838.1	GTGAATCATCGAATCTTTG	GTGARTCATCGARTCTTTG	233	0	0	FALSE	0	0	0	FALSE
AJ249486.1	GTGAATCATCGAATCTTTG	GTGARTCATCGARTCTTTG	252	0	0	FALSE	0	0	0	FALSE
AJ876525.1	GTGAATCATCGAATCTTTG	GTGARTCATCGARTCTTTG	235	0	0	FALSE	0	0	0	FALSE
AF246896.1	GTGAATCATCGAATCTTTG	GTGARTCATCGARTCTTTG	348	0	0	FALSE	0	0	0	FALSE
AM182189.1	GTGAATCATCGAGTCTTTG	GTGARTCATCGARTCTTTG	269	0	0	FALSE	0	0	0	FALSE
AM262831.1	GTGAATCATCGAATCTTTG	GTGARTCATCGARTCTTTG	477	0	0	FALSE	0	0	0	FALSE
AJ853744.1	GTGAATCATCGAGTCTTTG	GTGARTCATCGARTCTTTG	276	0	0	FALSE	0	0	0	FALSE

## Sheet: ITS4NGS
# Primer: ITS4NGSr 5'-TTCCTSCGCTTATTGATATGC-3'
# Input fasta file: ITS4RefSeq.fasta
# Parameters
# 3' length: 5
# non 3' mismatch penalty: 0.40 per mismatch
# 3' mismatch penalty: 1.00 per mismatch
# last base mismatch penalty: 3.00
# non 3' gap penalty: 1.00 per gap
# 3' gap penalty: 3.00 per gap
# Note - seq hit and primer hit are the best local pairwise alignment results for a given sequence and primer pair. A gap in seq hit represents a deletion in the sequence	whereas a gap in the primer hit signifies an insertion in the target sequence.
#
# seq ID	seq hit	primer hit	hit start position	non 3' mismatches	3' mismatches (except last base)	last base mismatch	non 3' gaps	3' gaps	overall weighted score	hits sequence end
ENA|DD027052|DD027052.1	GCATATCAATAAGCGGAGGAA	GCATATCAATAAGCGSAGGAA	79	0	0	FALSE	0	0	0	FALSE
ENA|JA606882|JA606882.1	GCATATCAATAAGCGGAGGAA	GCATATCAATAAGCGSAGGAA	543	0	0	FALSE	0	0	0	FALSE
ENA|JA606867|JA606867.1	GCATATCAATAAGCGGAGGAA	GCATATCAATAAGCGSAGGAA	612	0	0	FALSE	0	0	0	FALSE
ENA|L14068|L14068.1	GCATATCAATAAGCGGAGGAA	GCATATCAATAAGCGSAGGAA	439	0	0	FALSE	0	0	0	FALSE
ENA|FJ345355|FJ345355.1	GCATATCAATAAGCGGAGGAA	GCATATCAATAAGCGSAGGAA	632	0	0	FALSE	0	0	0	FALSE
AAXK01002636.1	GCATATCAATAAGCGGAGGAA	GCATATCAATAAGCGSAGGAA	3910	0	0	FALSE	0	0	0	FALSE
AM262831.1	GCATATCAATAAGCGGAGGA	GCATATCAATAAGCGSAGGA	823	0	0	FALSE	0	0	0	TRUE

## Sheet: LR0Rf
# Primer: LR0Rngsf 5'-ACSCGCTGAACTTAAGC-3'
# Input fasta file: LR0R.fasta
# Parameters
# 3' length: 5
# non 3' mismatch penalty: 0.40 per mismatch
# 3' mismatch penalty: 1.00 per mismatch
# last base mismatch penalty: 3.00
# non 3' gap penalty: 1.00 per gap
# 3' gap penalty: 3.00 per gap
# Note - seq hit and primer hit are the best local pairwise alignment results for a given sequence and primer pair. A gap in seq hit represents a deletion in the sequence	whereas a gap in the primer hit signifies an insertion in the target sequence.
#
# seq ID	seq hit	primer hit	hit start position	non 3' mismatches	3' mismatches (except last base)	last base mismatch	non 3' gaps	3' gaps	overall weighted score	hits sequence end
AJ249486.1	ACCCGCTGAACTTAAGC	ACSCGCTGAACTTAAGC	501	0	0	FALSE	0	0	0	FALSE
ENA|JA606882|JA606882.1	ACCCGCTGAACTTAAGC	ACSCGCTGAACTTAAGC	528	0	0	FALSE	0	0	0	FALSE
ENA|JA606867|JA606867.1	ACCCGCTGAACTTAAGC	ACSCGCTGAACTTAAGC	597	0	0	FALSE	0	0	0	FALSE
ENA|FJ345355|FJ345355.1	ACCCGCTGAACTTAAGC	ACSCGCTGAACTTAAGC	617	0	0	FALSE	0	0	0	FALSE
AJ876525.1	ACCCGCTGAACTTAAGC	ACSCGCTGAACTTAAGC	520	0	0	FALSE	0	0	0	FALSE
AAXK01002636.1	ACCCGCTGAACTTAAGC	ACSCGCTGAACTTAAGC	3895	0	0	FALSE	0	0	0	FALSE
AM262831.1	ACCCGCTGAACTTAAGC	ACSCGCTGAACTTAAGC	808	0	0	FALSE	0	0	0	FALSE

## Sheet: LF402r
# Primer: LF402r 5'-TTCCCTTTYARCAATTTCAC-3'
# Input fasta file: 28SRefSeq.fasta
# Parameters
# 3' length: 5
# non 3' mismatch penalty: 0.40 per mismatch
# 3' mismatch penalty: 1.00 per mismatch
# last base mismatch penalty: 3.00
# non 3' gap penalty: 1.00 per gap
# 3' gap penalty: 3.00 per gap
# Note - seq hit and primer hit are the best local pairwise alignment results for a given sequence and primer pair. A gap in seq hit represents a deletion in the sequence	whereas a gap in the primer hit signifies an insertion in the target sequence.
#
# seq ID	seq hit	primer hit	hit start position	non 3' mismatches	3' mismatches (except last base)	last base mismatch	non 3' gaps	3' gaps	overall weighted score	hits sequence end
KU729140.1 Malassezia furfur	GTGAAATTGTCGAAAGGGAA	GTGAAATTGYTRAAAGGGAA	362	1	0	FALSE	0	0	0.4	FALSE
ENA|DD027052|DD027052.1	GTGAAATTGTTGAAAGGGAA	GTGAAATTGYTRAAAGGGAA	443	0	0	FALSE	0	0	0	FALSE
ENA|JA606882|JA606882.1	GTGAAATTGTTGAAAGGGAA	GTGAAATTGYTRAAAGGGAA	907	0	0	FALSE	0	0	0	FALSE
ENA|JA606867|JA606867.1	GTGAAATTGTTGAAAGGGAA	GTGAAATTGYTRAAAGGGAA	976	0	0	FALSE	0	0	0	FALSE
ENA|L14068|L14068.1	GTGAAATTGTTGAAAGGGAA	GTGAAATTGYTRAAAGGGAA	805	0	0	FALSE	0	0	0	FALSE
ENA|JQ689017|JQ689017.1	GTGAAATTGTTGAAAGGGAA	GTGAAATTGYTRAAAGGGAA	339	0	0	FALSE	0	0	0	FALSE
ENA|FJ345355|FJ345355.1	GTGAAATTGTTGAAAGGGAA	GTGAAATTGYTRAAAGGGAA	997	0	0	FALSE	0	0	0	FALSE
