# Supplementary material for: DNA extraction and amplicon production strategies deeply inf luence the outcome of gut mycobiome studies
Source: Sci Rep. 2019 Jun 27;9:9328. doi: 10.1038/s41598-019-44974-x (PMC6597572; doi:10.1038/s41598-019-44974-x)
Supplement: Supplementary file 4 — Supplementary Table S3 [file 41598_2019_44974_MOESM4_ESM.xlsx]

## Sheet: Key
DNA extraction and amplicon production strategies deeply influence the outcome of gut mycobiome studies
Alessandra Frau1,*, John G Kenny2, Luca Lenzi2, Barry J Campbell1, Umer Z Ijaz3, Carrie A Duckworth1, Michael D Burkitt1,4, Neil Hall5, Jim Anson6, Alistair C Darby2, and Christopher S J Probert1,*
1Gastroenterology Research Unit, Department of Cellular & Molecular Physiology, Institute of Translational Medicine, University of Liverpool, Ashton Street, Liverpool, L69 3GE, UK
2Centre for Genomic Research (CGR), University of Liverpool, Crown Street, Liverpool, L69 7ZB, UK
3School of Engineering, University of Glasgow, Oakfield Avenue, Glasgow, G12 8LT, UK
4Division of Diabetes, Endocrinology and Gastroenterology, University of Manchester, Dover Street, Manchester, M13 9PT, UK
5Earlham Institute, Colney Ln, Norwich, NR4 7UZ, UK
6Liverpool Clinical Laboratories Directorate of Infection and Immunity, Royal Liverpool and Broadgreen University Hospitals NHS Trust, Prescot Street, Liverpool, L7 8XP, UK
*afrau@liverpool.ac.uk; mdcsjp@liverpool.ac.uk
Supplementary Table S3: excel file showing the alignments of 18S rRNA and 28S rRNA OTUs. In this, the gold standard OTUs are highlighted in one color and it is shown that the extra OTUs are in fact chimeras of two or more gold standard OTUs.

## Sheet: 18S rRNA
Domain: Data
OTU59 S14-PreMC-18SR1 2	Candida albicans GOLD	-	-	-	-	-	-	-	-	-	-	-	-	-	-	-	-	-	-	A	C	A	C	A	A	T	A	A	G	G	A	T	T	G	A	C	A	G	A	T	T	G	A	G	A	G	C	T	C
OTU102 S14-PreMC-18SR1 1	Candida tropicalis GOLD	-	-	-	-	-	-	-	-	-	-	-	-	-	-	-	-	-	-	A	C	A	C	A	A	T	A	A	G	G	A	T	T	G	A	C	A	G	A	T	T	G	A	G	A	G	C	T	C
OTU26 S14-PreMC-18SR1 31	Candida tropicalis GOLD	-	-	-	-	-	-	-	-	-	-	-	-	-	-	-	-	-	-	A	C	A	C	A	A	T	A	A	G	G	A	T	T	G	A	C	A	G	A	T	T	G	A	G	A	G	C	T	C
OTU4 S14-PreMC-18SR1 36	Saccharomyces cerevisiae GOLD	-	-	-	-	-	-	-	-	-	-	-	-	-	-	-	-	-	-	A	C	A	C	A	A	T	A	A	G	G	A	T	T	G	A	C	A	G	A	T	T	G	A	G	A	G	C	T	C
OTU10 S14-PreMC-18SR1 19	Cryptococcus neoformans GOLD	-	-	-	-	-	-	-	-	-	-	-	-	-	-	-	-	-	-	A	C	A	T	A	G	T	G	A	G	G	A	T	T	G	A	C	A	G	A	T	T	G	A	T	A	G	C	T	C
OTU17 S14-PreMC-18SR1 69	Malassezia furfur GOLD	-	-	-	-	-	-	-	-	-	-	-	-	-	-	-	-	-	-	A	C	A	T	A	G	G	A	A	G	G	A	T	T	G	A	C	A	G	A	T	T	G	A	T	A	G	C	T	C
OTU164 S14-PreMC-18SR1 34	Aspergillus fumigatus GOLD	-	-	-	-	-	-	-	-	-	-	-	-	-	-	-	-	-	-	A	C	A	A	A	A	T	A	A	G	G	A	T	T	G	A	C	A	G	A	T	T	G	A	G	A	G	C	T	C
OTU1 S14-PreMC-18SR1 5	Penicillium chrysogenum GOLD	-	-	-	-	-	-	-	-	-	-	-	-	-	-	-	-	-	-	A	C	A	A	A	A	T	A	A	G	G	A	T	T	G	A	C	A	G	A	T	T	G	A	G	A	G	C	T	C
OTU147 S14-PreMC-18SR1 2068	Torulaspora delbrueckiii**	-	-	-	-	-	-	-	-	-	-	-	-	-	-	-	-	-	-	A	C	A	C	A	A	T	A	A	G	G	A	T	T	G	A	C	A	G	A	T	T	G	A	G	A	G	C	T	C
OTU165 S14-PreMC-18SR1 66	Torulaspora delbrueckii**	-	-	-	-	-	-	-	-	-	-	-	-	-	-	-	-	-	-	A	C	A	C	A	A	T	A	A	G	G	A	T	T	G	A	C	A	G	A	T	T	G	A	G	A	G	C	T	C
OTU166 S14-PreMC-18SR1 4796	Torulaspora delbrueckiii**	-	-	-	-	-	-	-	-	-	-	-	-	-	-	-	-	-	-	A	C	A	T	A	G	G	A	A	G	G	A	T	T	G	A	C	A	G	A	T	T	G	A	T	A	G	C	T	C
OTU48 S14-PreMC-18SR1 310	Torulaspora delbrueckiii**	-	-	-	-	-	-	-	-	-	-	-	-	-	-	-	-	-	-	A	C	A	T	A	G	T	G	A	G	G	A	T	T	G	A	C	A	G	A	T	T	G	A	T	A	G	C	T	C
OTU60 S14-PreMC-18SR1 99	Candida oleophila**	-	-	-	-	-	-	-	-	-	-	-	-	-	-	-	-	-	-	A	C	A	C	A	A	T	A	A	G	G	A	T	T	G	A	C	A	G	A	T	T	G	A	G	A	G	C	T	C
OTU59 S14-PreMC-18SR1 2	Candida albicans GOLD	T	T	C	T	T	A	G	A	G	G	G	A	C	T	A	T	C	G	A	T	T	T	-	C	A	A	G	T	C	G	A	T	G	G	A	A	G	T	T	T	G	A	G	G	C	A	A	T
OTU102 S14-PreMC-18SR1 1	Candida tropicalis GOLD	T	T	C	T	T	A	G	A	G	G	G	A	C	T	A	T	C	G	A	T	T	T	-	C	A	A	G	T	C	G	A	T	G	G	A	A	G	T	T	T	G	A	G	G	C	A	A	T
OTU26 S14-PreMC-18SR1 31	Candida tropicalis GOLD	T	T	C	T	T	A	G	A	G	G	G	A	C	T	A	T	C	G	A	T	T	T	-	C	A	A	G	T	C	G	A	T	G	G	A	A	G	T	T	T	G	A	G	G	C	A	A	T
OTU4 S14-PreMC-18SR1 36	Saccharomyces cerevisiae GOLD	T	T	C	T	T	A	G	A	G	G	G	A	C	T	A	T	C	G	G	T	T	T	-	C	A	A	G	C	C	G	A	T	G	G	A	A	G	T	T	T	G	A	G	G	C	A	A	T
OTU10 S14-PreMC-18SR1 19	Cryptococcus neoformans GOLD	T	T	C	T	T	A	G	A	G	G	G	A	C	T	G	T	C	G	G	C	G	T	-	C	T	A	G	T	C	G	A	C	G	G	A	A	G	T	T	T	G	A	G	G	C	A	A	T
OTU17 S14-PreMC-18SR1 69	Malassezia furfur GOLD	T	T	C	T	T	A	G	A	G	G	G	A	C	T	A	T	T	G	G	C	G	T	-	T	T	A	G	C	C	A	A	T	G	G	A	A	G	T	T	T	G	A	G	G	C	A	A	T
OTU164 S14-PreMC-18SR1 34	Aspergillus fumigatus GOLD	T	T	C	T	T	A	G	G	G	G	G	A	C	T	A	T	C	G	G	C	T	C	-	-	A	A	G	C	C	G	A	T	G	G	A	A	G	T	G	C	G	C	G	G	C	A	A	T
OTU1 S14-PreMC-18SR1 5	Penicillium chrysogenum GOLD	T	T	C	T	T	A	G	G	G	G	G	A	C	T	A	T	C	G	G	C	T	C	-	-	A	A	G	C	C	G	A	T	G	G	A	A	G	T	G	C	G	C	G	G	C	A	A	T
OTU147 S14-PreMC-18SR1 2068	Torulaspora delbrueckiii**	T	T	C	T	T	A	G	A	G	G	G	A	C	T	A	T	C	G	G	T	T	T	-	C	A	A	G	C	C	G	A	T	G	G	A	A	G	T	T	T	G	A	G	G	C	A	A	T
OTU165 S14-PreMC-18SR1 66	Torulaspora delbrueckii**	T	T	C	T	T	A	G	A	G	G	G	A	C	T	A	T	C	G	G	T	T	T	-	C	A	A	G	C	C	G	A	T	G	G	A	A	G	T	T	T	G	A	G	G	C	A	A	T
OTU166 S14-PreMC-18SR1 4796	Torulaspora delbrueckiii**	T	T	C	T	T	A	G	A	G	G	G	A	C	T	A	T	C	G	G	T	T	T	-	C	A	A	G	C	C	G	A	T	G	G	A	A	G	T	T	T	G	A	G	G	C	A	A	T
OTU48 S14-PreMC-18SR1 310	Torulaspora delbrueckiii**	T	T	C	T	T	A	G	A	G	G	G	A	C	T	A	T	C	G	G	T	T	T	-	C	A	A	G	C	C	G	A	T	G	G	A	A	G	T	T	T	G	A	G	G	C	A	A	T
OTU60 S14-PreMC-18SR1 99	Candida oleophila**	T	T	C	T	T	A	G	A	G	G	G	A	C	T	A	T	C	G	A	T	T	T	-	C	A	A	G	T	C	G	A	T	G	G	A	A	G	T	T	T	G	A	G	G	C	A	A	T
[truncated: 132 more columns]

## Sheet: 28S rRNA
Domain: Data
OTU15 S16-PreMC-28S 9 C. albicans GOLD	-	-	-	-	-	-	-	-	-	-	-	-	-	-	-	-	-	A	T	A	T	C	A	A	T	A	A	G	C	G	G	A	G	G	A	A	A	A	G	A	A	A	C	C	A	A	C	A	G
OTU9 S16-PreMC-28S 10 C.tropicalis GOLD	-	-	-	-	-	-	-	-	-	-	-	-	-	-	-	-	-	A	T	A	T	C	A	A	T	A	A	G	C	G	G	A	G	G	A	A	A	A	G	A	A	A	C	C	A	A	C	A	G
OTU10 S16-PreMC-28S 13 S. cerevisiae GOLD	-	-	-	-	-	-	-	-	-	-	-	-	-	-	-	-	-	A	T	A	T	C	A	A	T	A	A	G	C	G	G	A	G	G	A	A	A	A	G	A	A	A	C	C	A	A	C	C	G
OTU13 S16-PreMC-28S 3 C. neoformans GOLD	-	-	-	-	-	-	-	-	-	-	-	-	-	-	-	-	-	A	T	A	T	C	A	A	T	A	A	G	C	G	G	A	G	G	A	A	A	A	G	A	A	A	C	T	A	A	C	A	A
OTU1 S16-PreMC-28S 1239 M. furfur GOLD	-	-	-	-	-	-	-	-	-	-	-	-	-	-	-	-	-	A	T	A	T	C	A	T	T	A	A	G	C	G	G	A	G	G	A	A	A	A	G	A	A	A	C	T	A	A	C	A	A
OTU2 S16-PreMC-28S 137 A. fumigatus GOLD	-	-	-	-	-	-	-	-	-	-	-	-	-	-	-	-	-	A	T	A	T	C	A	A	T	A	A	G	C	G	G	A	G	G	A	A	A	A	G	A	A	A	C	C	A	A	C	A	G
OTU0 S16-PreMC-28S 4 P. crysogenum GOLD	-	-	-	-	-	-	-	-	-	-	-	-	-	-	-	-	-	A	T	A	T	C	A	A	T	A	A	G	C	G	G	A	G	G	A	A	A	A	G	A	A	A	C	C	A	A	C	A	G
OTU50 S16-PreMC-28S 776 pre**	-	-	-	-	-	-	-	-	-	-	-	-	-	-	-	-	-	A	T	A	T	C	A	A	T	A	A	G	C	G	G	A	G	G	A	A	A	A	G	A	A	A	C	C	A	A	C	A	G
OTU41 S16-PreMC-28S 160 pre**	-	-	-	-	-	-	-	-	-	-	-	-	-	-	-	-	-	A	T	A	T	C	A	A	T	A	A	G	C	G	G	A	G	G	A	A	A	A	G	A	A	A	C	C	A	A	C	A	G
OTU46 S16-PreMC-28S 171 pre**	-	-	-	-	-	-	-	-	-	-	-	-	-	-	-	-	-	A	T	A	T	C	A	A	T	A	A	G	C	G	G	A	G	G	A	A	A	A	G	A	A	A	C	C	A	A	C	A	G
OTU106 S16-PreMC-28S 111 pre**	-	-	-	-	-	-	-	-	-	-	-	-	-	-	-	-	-	A	T	A	T	C	A	A	T	A	A	G	C	G	G	A	G	G	A	A	A	A	G	A	A	A	C	C	A	A	C	C	G
OTU116 S16-PreMC-28S 226 pre**	-	-	-	-	-	-	-	-	-	-	-	-	-	-	-	-	-	A	T	A	T	C	A	A	T	A	A	G	C	G	G	A	G	G	A	A	A	A	G	A	A	A	C	C	A	A	C	A	G
OTU11 S16-PreMC-28S 15 pre**	-	-	-	-	-	-	-	-	-	-	-	-	-	-	-	-	-	A	T	A	T	C	A	A	T	A	A	G	C	G	G	A	G	G	A	A	A	A	G	A	A	A	C	C	A	A	C	A	G
OTU15 S16-PreMC-28S 9 C. albicans GOLD	C	C	G	T	G	C	G	-	-	A	T	G	A	G	A	T	G	A	C	C	C	G	G	G	T	C	T	G	T	G	T	A	A	A	G	T	T	C	C	T	T	C	G	A	C	G	A	G	T
OTU9 S16-PreMC-28S 10 C.tropicalis GOLD	C	C	G	T	G	C	G	-	-	A	T	G	A	G	A	T	G	A	T	C	C	A	G	G	C	C	T	A	T	G	T	A	A	A	G	T	T	C	C	T	T	C	G	A	A	G	A	G	T
OTU10 S16-PreMC-28S 13 S. cerevisiae GOLD	C	C	G	T	G	T	G	-	-	G	C	G	A	G	G	A	G	-	T	G	C	G	G	T	T	C	T	T	T	G	T	A	A	A	G	T	G	C	C	T	T	C	G	A	A	G	A	G	T
OTU13 S16-PreMC-28S 3 C. neoformans GOLD	C	C	G	T	A	C	T	T	G	A	C	A	C	G	A	T	C	A	C	-	C	A	G	T	G	C	T	C	T	G	T	G	A	T	A	C	G	T	T	T	T	C	T	A	C	G	A	G	T
OTU1 S16-PreMC-28S 1239 M. furfur GOLD	C	C	G	T	A	C	T	T	G	C	C	A	T	G	G	A	T	G	T	A	C	C	G	T	G	C	T	T	T	G	C	G	A	T	A	C	G	T	G	C	T	C	T	A	A	G	A	G	T
OTU2 S16-PreMC-28S 137 A. fumigatus GOLD	C	C	G	T	C	T	G	G	G	A	C	G	G	G	G	T	G	-	T	C	T	G	C	G	T	C	C	G	T	G	T	G	A	A	G	C	T	C	C	T	T	C	G	A	C	G	A	G	T
OTU0 S16-PreMC-28S 4 P. crysogenum GOLD	C	C	G	T	A	T	G	G	G	A	T	G	G	G	G	T	G	-	T	C	C	G	C	G	C	C	C	G	T	G	T	G	A	A	G	C	T	C	C	T	T	C	G	A	C	G	A	G	T
OTU50 S16-PreMC-28S 776 pre**	C	C	G	T	G	C	G	-	-	A	T	G	A	G	A	T	G	A	T	C	C	A	G	G	C	C	T	A	T	G	T	A	A	A	G	T	T	C	C	T	T	C	G	A	A	G	A	G	T
OTU41 S16-PreMC-28S 160 pre**	C	C	G	T	G	C	G	-	-	A	T	G	A	G	A	T	G	A	C	C	C	G	G	G	T	C	T	G	T	G	T	A	A	A	G	T	T	C	C	T	T	C	G	A	C	G	A	G	T
OTU46 S16-PreMC-28S 171 pre**	C	C	G	T	G	C	G	-	-	A	T	G	A	G	A	T	G	A	C	C	C	G	G	G	T	C	T	G	T	G	T	A	A	A	G	T	T	C	C	T	T	C	G	A	C	G	A	G	T
OTU106 S16-PreMC-28S 111 pre**	C	C	G	T	G	C	G	-	-	A	T	G	A	G	A	T	G	A	C	C	C	G	G	G	T	C	T	G	T	G	T	A	A	A	G	T	T	C	C	T	T	C	G	A	C	G	A	G	T
OTU116 S16-PreMC-28S 226 pre**	C	C	G	T	G	C	G	-	-	A	T	G	A	G	A	T	G	A	T	C	C	A	G	G	C	C	T	A	T	G	T	A	A	A	G	T	T	C	C	T	T	C	G	A	A	G	A	G	T
OTU11 S16-PreMC-28S 15 pre**	C	C	G	T	G	C	G	-	-	A	T	G	A	G	A	T	G	A	T	C	C	A	G	G	C	C	T	A	T	G	T	A	A	A	G	T	T	C	C	T	T	C	G	A	A	G	A	G	T
[truncated: 152 more columns]
